# Supplementary material for: Assessment of genetic diversity in Ethiopian field pea (Pisum sativum L.) accessions with newly developed EST-SSR markers
Source: BMC Genet. 2015 Aug 19;16:102. doi: 10.1186/s12863-015-0261-5 (PMC4541747; doi:10.1186/s12863-015-0261-5)
Supplement: Additional file 2: — Species passport data used for across-taxa transferability test of newly developed microsatellite markers. (DOC 37 kb) [file 12863_2015_261_MOESM2_ESM.doc]

<?xml version="1.0" encoding="UTF-8" standalone="no"?><!DOCTYPE Article PUBLIC "-//Springer-Verlag//DTD A++ V2.4//EN" "http://devel.springer.de/A++/V2.4/DTD/A++V2.4.dtd"><Article OutputMedium="Online" ID="s12863-015-0261-5"><ArticleInfo Language="En" ArticleType="OriginalPaper" NumberingStyle="Unnumbered" TocLevels="0" ContainsESM="No" OutputMedium="Online" ArticleCitation="ArticleSequenceNumber"><ArticleID>261</ArticleID><ArticleDOI>10.1186/s12863-015-0261-5</ArticleDOI><ArticleSequenceNumber>0</ArticleSequenceNumber><ArticleTitle Language="En" OutputMedium="All">Assessment of genetic diversity in Ethiopian field pea (<Emphasis Type="Italic">Pisum sativum</Emphasis> L.) accessions with newly developed EST-SSR markers</ArticleTitle><ArticleCategory>Research article</ArticleCategory><ArticleCollection ID="AC_936a254cf509173be644efaa018a4c05" Type="SubjectSection"><ArticleCollectionTitle>Plant population genetics</ArticleCollectionTitle></ArticleCollection><ArticleFirstPage>1</ArticleFirstPage><ArticleLastPage>12</ArticleLastPage><ArticleHistory><RegistrationDate><Year>2015</Year><Month>8</Month><Day>6</Day></RegistrationDate><Received><Year>2015</Year><Month>4</Month><Day>23</Day></Received><Accepted><Year>2015</Year><Month>8</Month><Day>6</Day></Accepted><OnlineDate><Year><?InsertOnReleaseOF OFYear?></Year><Month><?InsertOnReleaseOF OFMonth?></Month><Day><?InsertOnReleaseOF OFDay?></Day></OnlineDate></ArticleHistory><ArticleFundingInformation><Fund><FunderName>Swedish International Development Agency (SIDA)</FunderName><GrantNumber GrantRecipient="Au2" Type="FundRef">Grant code:ID0EJOAE389</GrantNumber></Fund></ArticleFundingInformation><ArticleCopyright><CopyrightHolderName>Teshome et al.</CopyrightHolderName><CopyrightYear>2015</CopyrightYear><License Type="OpenAccess" SubType="CC BY + CC0" Version="4.0"><SimplePara><Emphasis Type="Bold">Open Access</Emphasis> This article is distributed under the terms of the Creative Commons Attribution 4.0 International License (http://creativecommons.org/licenses/by/4.0/), which permits unrestricted use, distribution, and reproduction in any medium, provided you give appropriate credit to the original author(s) and the source, provide a link to the Creative Commons license, and indicate if changes were made. The Creative Commons Public Domain Dedication waiver (http://creativecommons.org/publicdomain/zero/1.0/) applies to the data made available in this article, unless otherwise stated.</SimplePara> </License></ArticleCopyright><ArticleGrants Type="OpenChoice"><MetadataGrant Grant="OpenAccess"/><AbstractGrant Grant="OpenAccess"/><BodyPDFGrant Grant="OpenAccess"/><BodyHTMLGrant Grant="OpenAccess"/><BibliographyGrant Grant="OpenAccess"/><ESMGrant Grant="OpenAccess"/></ArticleGrants><ArticleContext><JournalID>12863</JournalID><VolumeIDStart><?InsertByIssueBuilding VolumeIDStart?></VolumeIDStart><VolumeIDEnd><?InsertByIssueBuilding VolumeIDEnd?></VolumeIDEnd><IssueIDStart><?InsertByIssueBuilding IssueIDStart?></IssueIDStart><IssueIDEnd><?InsertByIssueBuilding IssueIDEnd?></IssueIDEnd></ArticleContext></ArticleInfo><ArticleHeader><AuthorGroup><Author CorrespondingAffiliationID="Aff1" AffiliationIDS="Aff1" ORCID="http://orcid.org/0000-0003-4130-4273"><AuthorName><GivenName>Abel</GivenName><FamilyName>Teshome</FamilyName></AuthorName><Contact><Phone>+46-40415593</Phone><Email>Abel.Teshome@slu.se</Email></Contact></Author><Author AffiliationIDS="Aff1"><AuthorName><GivenName>Tomas</GivenName><FamilyName>Bryngelsson</FamilyName></AuthorName><Contact><Email>Tomas.Bryngelsson@slu.se</Email></Contact></Author><Author AffiliationIDS="Aff2"ID="Au2"><AuthorName><GivenName>Kifle</GivenName><FamilyName>Dagne</FamilyName></AuthorName><Contact><Email>kifled35@yahoo.com</Email></Contact></Author><Author AffiliationIDS="Aff1"><AuthorName><GivenName>Mulatu</GivenName><FamilyName>Geleta</FamilyName></AuthorName><Contact><Email>Mulatu.Geleta.Dida@slu.se</Email></Contact></Author><Affiliation ID="Aff1"><OrgDivision>Department of Plant Breeding</OrgDivision><OrgName>Swedish University of Agricultural Sciences</OrgName><OrgAddress><Postbox>Box 101</Postbox><Postcode>SE-23053</Postcode><City>Alnarp</City><Country>Sweden</Country></OrgAddress></Affiliation><Affiliation ID="Aff2"><OrgDivision>Department of Microbial, Cellular and Molecular Biology</OrgDivision><OrgName>Addis Ababa University</OrgName><OrgAddress><Postbox>P. O. Box 1176</Postbox><City>Addis Ababa</City><Country>Ethiopia</Country></OrgAddress></Affiliation></AuthorGroup><Abstract Language="En" OutputMedium="All" ID="Abs1"><Heading>Abstract</Heading><AbstractSection ID="ASec1"><Heading>Background</Heading><Para ID="Par1">Field pea (<Emphasis Type="Italic">Pisum sativum</Emphasis> L.) is among the prominent crops in the world as food and feed. There are relatively few simple sequence repeat (SSR) markers developed from expressed sequence tags (ESTs) in <Emphasis Type="Italic">P. sativum.</Emphasis></Para></AbstractSection><AbstractSection ID="ASec2"><Heading>Results</Heading><Para ID="Par2">In the present study, 15 new EST-SSR markers were developed from publicly available ESTs. These markers have successfully amplified their target loci across seven <Emphasis Type="Italic">Pisum sativum</Emphasis> subsp. <Emphasis Type="Italic">sativum</Emphasis> accessions. Eleven (73 %) of these SSRs were trinucleotide repeats, two (13 %) dinucleotide and two (13 %) were hexanucleotide repeats. Across-taxa transferability of these new markers was also tested on other subspecies of <Emphasis Type="Italic">Pisum</Emphasis> as well as on <Emphasis Type="Italic">P. fulvum</Emphasis>, <Emphasis Type="Italic">Vicia faba</Emphasis> and <Emphasis Type="Italic">Lens culinaris</Emphasis>. In <Emphasis Type="Italic">Pisum sativum</Emphasis> subsp. <Emphasis Type="Italic">sativum</Emphasis>, 13 of the 15 markers were polymorphic and 12 of them subsequently used for genetic diversity analysis. Forty six accessions, of which 43 were from Ethiopia, were subjected to genetic diversity analysis using these newly developed markers. All accessions were represented by 12 individuals except two (NGB103816 and 237508) that were represented by 9 and 11 individuals, respectively. A total of 37 alleles were detected across all accessions. PS10 was the most polymorphic locus with six alleles, and the average number of alleles per locus over the 12 polymorphic loci was 3.1. Several rare and private alleles were also revealed. The most distinct accession (32048) had private alleles at three loci with 100 % frequency.</Para></AbstractSection><AbstractSection ID="ASec3"><Heading>Conclusion</Heading><Para ID="Par3">These newly developed EST-SSR primer-pairs successfully amplified expected loci in <Emphasis Type="Italic">P. sativum</Emphasis> subsp. <Emphasis Type="Italic">sativum</Emphasis> as well as in other subspecies of the genus <Emphasis Type="Italic">Pisum</Emphasis> and related genera. High levels of genetic variation were detected in field pea accessions from Ethiopia using these markers. This result implies the potential of the Ethiopian field pea gene pool for improvement of field peas in various desirable traits. In addition, these markers could be a valuable asset in resolving the inconsistency in the taxonomic status of the different subspecies of genus <Emphasis Type="Italic">Pisum</Emphasis> as well as for characterization of field pea accessions in different gene banks around the world for breeding and conservation purposes.</Para></AbstractSection></Abstract><KeywordGroup Language="En" OutputMedium="All"><Heading>Keywords</Heading><Keyword>Genetic diversity</Keyword><Keyword>EST-SSR</Keyword><Keyword>Ethiopia</Keyword><Keyword>Field peas</Keyword><Keyword><Emphasis Type="Italic">Pisum sativum</Emphasis></Keyword><Keyword>Polymorphism</Keyword></KeywordGroup><AbbreviationGroup><Heading>Abbreviations</Heading><DefinitionList><DefinitionListEntry><Term>EIB</Term><Description><Para ID="Par4">Ethiopian Institute of Biodiversity</Para></Description></DefinitionListEntry><DefinitionListEntry><Term>EST</Term><Description><Para ID="Par5">Expressed sequence tags</Para></Description></DefinitionListEntry><DefinitionListEntry><Term>SSR</Term><Description><Para ID="Par6">Simple sequence repeat</Para></Description></DefinitionListEntry></DefinitionList></AbbreviationGroup></ArticleHeader><Body><Section1 Type="Introduction" ID="Sec1"><Heading>Background</Heading><Para ID="Par7">Field pea (<Emphasis Type="Italic">Pisum sativum</Emphasis> L.) is one of the ancient and prominent crops. Along with major cereals, like wheat and barley, it signaled the end of the gathering and hunting era by man-kind [<CitationRef CitationID="CR1">1</CitationRef>, <CitationRef CitationID="CR2">2</CitationRef>]. Currently, field pea is an important source of food in developing countries and a major feed in the developed world. Ethiopia holds the number one spot in Africa and sixth in the world in field pea production [<CitationRef CitationID="CR3">3</CitationRef>]. However, local landraces are becoming low yielding and less profitable to subsistence farmers. The reduction in yield is due to pests like pea weevil (<Emphasis Type="Italic">Bruchus pisorum</Emphasis> L.) and pea aphid (<Emphasis Type="Italic">Acyrthosiphon pisum</Emphasis>); diseases like Ascochyta blight (<Emphasis Type="Italic">Ascochyta pisi</Emphasis>) and powdery mildew (<Emphasis Type="Italic">Erysiphe polygoni</Emphasis>), and climatic changes [<CitationRef CitationID="CR4">4</CitationRef>, <CitationRef CitationID="CR5">5</CitationRef>]. To halt further economic loss in the context of unpredictable climatic changes and biotic stresses, there is an urgent need to breed for more resistant and high yielding varieties. Characterization of available gene pools is the primary step for developing high yielding and resilient varieties adapted to local environments. There are more than 2000 pea accessions at the Ethiopian Institute of Biodiversity (EIB) which constitute a valuable resource in field pea breeding. However, only few of these accessions have been properly characterized for their genetic diversity and/or agronomic traits [<CitationRef CitationID="CR4">4</CitationRef>–<CitationRef CitationID="CR6">6</CitationRef>].</Para><Para ID="Par8">For characterization of large number of landraces in a relatively short time at low costs, the use of simple sequence repeat (SSR) markers is an ideal approach. SSR markers’ even distribution throughout the genome, co-dominant inheritance, multi-allelic nature, easy detection by PCR and high reproducibility make them convenient for whole genome characterization [<CitationRef CitationID="CR7">7</CitationRef>–<CitationRef CitationID="CR9">9</CitationRef>]. SSR markers have been used to assess genetic diversity in field peas and were found to be very effective [<CitationRef CitationID="CR10">10</CitationRef>, <CitationRef CitationID="CR11">11</CitationRef>]. Developing Expressed Sequence Tag based SSRs (EST-SSRs) from available EST sequences in the public databases is relatively simple and straight forward. Furthermore, EST-SSRs have higher rate of transferability across related species and genera than anonymous genomic SSRs [<CitationRef CitationID="CR12">12</CitationRef>, <CitationRef CitationID="CR13">13</CitationRef>], and hence are preferable for some applications such as phylogenetic studies and QTL mapping. Since there are relatively few EST-SSR markers developed in <Emphasis Type="Italic">P. sativum</Emphasis> in comparison with cereal crops, the study of its transcribed part of the genome remains important until the whole genome gets sequenced. In the present study, new EST-SSR markers were developed from publicly available <Emphasis Type="Italic">P. sativum</Emphasis> ESTs. These microsatellites were then tested for transferability to related genera and for genetic diversity analysis of <Emphasis Type="Italic">P. sativum</Emphasis> ssp. <Emphasis Type="Italic">sativum</Emphasis>.</Para></Section1><Section1 Type="MaterialsAndMethods" ID="Sec2"><Heading>Methods</Heading><Section2 ID="Sec3"><Heading>Development of EST-SSR markers</Heading><Para ID="Par9">A total of 9377 pea EST sequences from National Center for Biotechnology Information (NCBI) were analyzed for mining SSRs with two to six repeat motifs using Msatcommander-0.8.1 (<ExternalRef><RefSource>http://code.google.com/p/msatcommander/</RefSource><RefTarget TargetType="URL" Address="http://code.google.com/p/msatcommander/"/></ExternalRef>) [<CitationRef CitationID="CR14">14</CitationRef>]. The analysis revealed that 7 % (646) of these sequences contain SSRs. After excluding similar, over-lapping and very short sequences as well as sequences with more than one SSRs, 100 sequences containing SSRs were chosen as candidates for designing primers using the Primer3 primer designing program [<CitationRef CitationID="CR15">15</CitationRef>]. SSR primer-pairs were successfully designed for 37 of the 100 sequences. Fifteen of these primer-pairs consistently amplified their targets in 84 individual samples representing seven <Emphasis Type="Italic">P. sativum</Emphasis> subsp. <Emphasis Type="Italic">sativum</Emphasis> accessions (Additional file <InternalRef RefID="MOESM1">1</InternalRef>).</Para></Section2><Section2 ID="Sec4"><Heading>Plant material</Heading><Para ID="Par10">Seven accessions of <Emphasis Type="Italic">P. sativum</Emphasis> L. subsp. <Emphasis Type="Italic">sativum</Emphasis> from Ethiopia were used for primer development (Additional file <InternalRef RefID="MOESM1">1</InternalRef>). These accessions were chosen to represent the four major field pea producing regional states in Ethiopia. Across-taxa transferability of the microsatellite was tested on other <Emphasis Type="Italic">Pisum</Emphasis> species and subspecies as well as on two other legumes, <Emphasis Type="Italic">Vicia faba</Emphasis> L. and <Emphasis Type="Italic">Lens culnaris</Emphasis> L. (Additional file <InternalRef RefID="MOESM2">2</InternalRef>). All accessions used in across-taxa transferability analysis of the markers were obtained from NordGen.</Para><Para ID="Par11">Among the newly developed EST-SSRs, 12 polymorphic loci were used for genetic diversity analysis of 46 <Emphasis Type="Italic">P. sativum</Emphasis> subsp. <Emphasis Type="Italic">sativum</Emphasis> accessions (Additional file <InternalRef RefID="MOESM1">1</InternalRef>). All accessions were represented by 12 individuals except two (NGB103816 and 237508) that were represented by 9 and 11 individuals, respectively. Forty three of the 46 accessions were landraces obtained from Ethiopia (EIB collections) (Additional file <InternalRef RefID="MOESM1">1</InternalRef>). The selection of these landraces was based on site of collection and altitude. The remaining three accessions were varieties from NordGen (Additional file <InternalRef RefID="MOESM3">3</InternalRef>). These varieties were included to compare the level of genetic differentiation between Ethiopian accessions and accessions from other countries.</Para></Section2><Section2 ID="Sec5"><Heading>DNA isolation and PCR amplification</Heading><Para ID="Par12">Extraction of DNA and quality control procedures were performed as reported in Geleta et al. [<CitationRef CitationID="CR16">16</CitationRef>]. A total volume of 24 μl containing 2.5 μl PCR buffer (10 mM Tris–HCl pH 8.3, 50 mM KCl), 0.3 mM of each dNTPs, 0.3 mM each of forward and reverse primers, 1 U (0.04 U/μl) Dream Tag polymerase (Sigma, Germany) and 15 ng of DNA was used for PCR reaction. Negative controls were included with sterile millipore water replacing DNA, as a quality control measure. A 50 bp DNA ladder (GeneRuler™, Fermentas Life Sciences) was used as reference when the PCR products were electrophoresed using 1.2 % agarose gels.</Para><Para ID="Par13">The PCR amplification was performed in 96-well plates using the GeneAMP PCR system 9700 thermo cycler (Applied Biosystems Inc. USA) with the following temperature profiles: initial denaturation at 95 <Emphasis Type="Italic">°</Emphasis>C for 3 min followed by nine touchdown cycles of denaturation at 94 <Emphasis Type="Italic">°</Emphasis>C for 30 s, 30 s annealing at 61 <Emphasis Type="Italic">°</Emphasis>C reducing by −1 <Emphasis Type="Italic">°</Emphasis>C every cycle and 45 s extension at 72 <Emphasis Type="Italic">°</Emphasis>C. Afterwards, 29 cycles of denaturation at 94 <Emphasis Type="Italic">°</Emphasis>C for 30 s, annealing at 51 <Emphasis Type="Italic">°</Emphasis>C for 30 s and extension at 72 <Emphasis Type="Italic">°</Emphasis>C for 45 s were carried out with a 20 min final extension step at 72 <Emphasis Type="Italic">°</Emphasis>C. The amplified products were kept at 4 <Emphasis Type="Italic">°</Emphasis>C until electrophoresis.</Para><Para ID="Par14">The forward primers were 5′-labeled with 6-FAM™ or HEX™ fluorescent dyes. In order to prevent non-template addition by <Emphasis Type="Italic">Taq</Emphasis> polymerase to the PCR products, the reverse primers were PIG-tailed with <Emphasis Type="Italic">GCTTCT</Emphasis> as reported in [<CitationRef CitationID="CR17">17</CitationRef>]. Multiplexing of the PCR products into panels was done as described in Geleta et al. [<CitationRef CitationID="CR16">16</CitationRef>]. The capillary gel electrophoresis of the PCR products was done using an ABI Prism 3730 DNA Analyzer (Applied Biosystems) at the Department of Plant and Environmental Sciences, University of Copenhagen, Denmark.</Para></Section2><Section2 ID="Sec6"><Heading>Data analysis</Heading><Para ID="Par15">GeneMarker® V2.2.0 software (SoftGenetics, LLS, State College, Pennsylvania) was used for peak identification and fragment sizing. The size of the PCR products was determined based on the Genescan-500 LIZ internal size standard. In all cases, default settings in Genemarker were applied for detection of bands with the recommended threshold intensity of 200 but peaks were accepted for scoring after they were manually checked.</Para><Para ID="Par16">POPGENE software version 1.31 was used to calculate genetic diversity parameters for each locus [<CitationRef CitationID="CR18">18</CitationRef>]. Arlequin 3.0 was used for analysis of molecular variance (AMOVA) according to Excoffier et al. [<CitationRef CitationID="CR19">19</CitationRef>]. Free-Tree Freeware program [<CitationRef CitationID="CR20">20</CitationRef>] was used to generate genetic distance coefficients, and for cluster analysis and bootstrapping. Trees generated by Free-Tree were viewed using TreeView (Win32) 1.6.6 program [<CitationRef CitationID="CR21">21</CitationRef>]. STRUCTURE software [<CitationRef CitationID="CR22">22</CitationRef>] was used for analysis of population structure based on data generated from 12 SSR loci. The admixure model with 10,000 burning periods and 100,000 replicates was used to estimate K value, with ten independent runs (K = 1 to 10). Population number was estimated as described by [<CitationRef CitationID="CR23">23</CitationRef>] using the STRUCTURE HARVESTER software [<CitationRef CitationID="CR24">24</CitationRef>]. CLUMPP software [<CitationRef CitationID="CR25">25</CitationRef>] was used to align the clusters across the replicates whereas the population clusters were depicted using the DISTRUCT software [<CitationRef CitationID="CR26">26</CitationRef>].</Para></Section2></Section1><Section1 Type="Results" ID="Sec7"><Heading>Results</Heading><Para ID="Par17">The list of 15 new EST-SSR loci developed in this study is given in Table <InternalRef RefID="Tab1">1</InternalRef> along with their source sequence accession numbers, primer-pairs, repeat motifs and fragment size range. All primer-pairs were successful in amplifying target loci in all accessions of <Emphasis Type="Italic">P. sativum</Emphasis> subsp. <Emphasis Type="Italic">sativum</Emphasis>. Eleven of the 15 SSR loci have trinucleotide repeats, two are dinucleotide repeats (PS20 and PS21) and two are hexanucleotide repeats (PS05 and PS11). Two of the 15 loci (PS09 and PS20) were monomorphic whereas the remaining 13 loci were polymorphic across the seven <Emphasis Type="Italic">P. sativum</Emphasis> subsp. <Emphasis Type="Italic">sativum</Emphasis> accessions initially tested (Table <InternalRef RefID="Tab2">2</InternalRef>). The across-taxa transferability analysis of these loci revealed that all 15 loci were amplified in all seven taxa of <Emphasis Type="Italic">P. sativum</Emphasis> (Table <InternalRef RefID="Tab2">2</InternalRef>). Most of these loci were monomorphic in <Emphasis Type="Italic">P. sativum</Emphasis> subsp. <Emphasis Type="Italic">elatius</Emphasis> var. <Emphasis Type="Italic">pumilio</Emphasis> and <Emphasis Type="Italic">P. sativum</Emphasis> subsp. <Emphasis Type="Italic">transcaucasicum</Emphasis> (Table <InternalRef RefID="Tab2">2</InternalRef>). On the other hand, 12 of the 15 loci were polymorphic in <Emphasis Type="Italic">P. sativum</Emphasis> subsp. <Emphasis Type="Italic">asiaticum</Emphasis> across the three individual plants used. All loci except PS04 were also successfully amplified in <Emphasis Type="Italic">P. fulvum</Emphasis>, but all of them were monomorphic among the four individual plants representing this species. Interestingly, nine of the 15 loci were amplified in <Emphasis Type="Italic">V. faba</Emphasis>, of which three (PS05, PS08 and PS16) were polymorphic. In the case of <Emphasis Type="Italic">L. culinaris</Emphasis>, 10 of the 15 loci were amplified, all of which were monomorphic among the two individuals tested.<Table ID="Tab1" Float="Yes"><Caption Language="En"><CaptionNumber>Table 1</CaptionNumber><CaptionContent><SimplePara>Primer-pairs, repeat motif and allele size range of newly developed EST-SSR loci</SimplePara></CaptionContent></Caption><tgroup cols="7" align="left"><colspec colnum="1" colname="c1" align="left"/><colspec colnum="2" colname="c2" align="left"/><colspec colnum="3" colname="c3" align="left"/><colspec colnum="4" colname="c4" align="left"/><colspec colnum="5" colname="c5" align="left"/><colspec colnum="6" colname="c6" align="left"/><colspec colnum="7" colname="c7" align="left"/><thead><row><entry colname="c1"><SimplePara>Locus name</SimplePara></entry><entry colname="c2"><SimplePara>SSAN<Superscript>b</Superscript></SimplePara></entry><entry colname="c3"><SimplePara>forward primer (5′- 3′)</SimplePara></entry><entry colname="c4"><SimplePara>reverse primer (3′- 5′)</SimplePara></entry><entry colname="c5"><SimplePara>Expected sizes</SimplePara></entry><entry colname="c6"><SimplePara>Repeat motif</SimplePara></entry><entry colname="c7"><SimplePara>Allele size range</SimplePara></entry></row></thead><tbody><row><entry colname="c1"><SimplePara>PS01</SimplePara></entry><entry colname="c2"><SimplePara>cl191ct198cn251e00</SimplePara></entry><entry colname="c3"><SimplePara>TTCGTTTTGGTTACGATCGAG</SimplePara></entry><entry colname="c4"><SimplePara>AGGTGTGGTTCAGAGGCTGT</SimplePara></entry><entry colname="c5"><SimplePara>247</SimplePara></entry><entry colname="c6"><SimplePara>(ATT)<Subscript>7</Subscript></SimplePara></entry><entry colname="c7"><SimplePara>244-253</SimplePara></entry></row><row><entry colname="c1"><SimplePara>PS04</SimplePara></entry><entry colname="c2"><SimplePara>cl41ct42cn53e00</SimplePara></entry><entry colname="c3"><SimplePara>CAGCACTATCAATCACCACACTG</SimplePara></entry><entry colname="c4"><SimplePara>GCGTTGTTCCTGTTTCACCT</SimplePara></entry><entry colname="c5"><SimplePara>292</SimplePara></entry><entry colname="c6"><SimplePara>(AAT)<Subscript>14</Subscript></SimplePara></entry><entry colname="c7"><SimplePara>265-298</SimplePara></entry></row><row><entry colname="c1"><SimplePara>PS05<Superscript>a</Superscript></SimplePara></entry><entry colname="c2"><SimplePara>PSS08K23u</SimplePara></entry><entry colname="c3"><SimplePara>TGCATGCAGGACACTTGTAG</SimplePara></entry><entry colname="c4"><SimplePara>AAAAGTGCGTGGACCTGAAC</SimplePara></entry><entry colname="c5"><SimplePara>291</SimplePara></entry><entry colname="c6"><SimplePara>(AGAGTT)<Subscript>5</Subscript></SimplePara></entry><entry colname="c7"><SimplePara>261-297</SimplePara></entry></row><row><entry colname="c1"><SimplePara>PS08</SimplePara></entry><entry colname="c2"><SimplePara>PSC22C12r</SimplePara></entry><entry colname="c3"><SimplePara>TCACAGGAGGAAAAGGATGG</SimplePara></entry><entry colname="c4"><SimplePara>GGAGGGGGTTTGGTAAAAAG</SimplePara></entry><entry colname="c5"><SimplePara>189</SimplePara></entry><entry colname="c6"><SimplePara>(CCT)<Subscript>6</Subscript></SimplePara></entry><entry colname="c7"><SimplePara>168-198</SimplePara></entry></row><row><entry colname="c1"><SimplePara>PS09<Superscript>a</Superscript></SimplePara></entry><entry colname="c2"><SimplePara>PSC23H12u</SimplePara></entry><entry colname="c3"><SimplePara>TCAAGGGGAAACTGGAAAAA</SimplePara></entry><entry colname="c4"><SimplePara>TCATGATGTGGAGGCCAAG</SimplePara></entry><entry colname="c5"><SimplePara>220</SimplePara></entry><entry colname="c6"><SimplePara>(GGT)<Subscript>6</Subscript></SimplePara></entry><entry colname="c7"><SimplePara>223-229</SimplePara></entry></row><row><entry colname="c1"><SimplePara>PS10</SimplePara></entry><entry colname="c2"><SimplePara>PSC24E20u</SimplePara></entry><entry colname="c3"><SimplePara>TCCATTCTCCAACAACACTAACA</SimplePara></entry><entry colname="c4"><SimplePara>TGGCTGAACTCACCAAACAA</SimplePara></entry><entry colname="c5"><SimplePara>396</SimplePara></entry><entry colname="c6"><SimplePara>(ATC)<Subscript>7</Subscript></SimplePara></entry><entry colname="c7"><SimplePara>405-450</SimplePara></entry></row><row><entry colname="c1"><SimplePara>PS11</SimplePara></entry><entry colname="c2"><SimplePara>PSC25H08u</SimplePara></entry><entry colname="c3"><SimplePara>TGGGAAACTTGAGCCTACGA</SimplePara></entry><entry colname="c4"><SimplePara>TGAAACAGCCTCTTCTTCAATTA</SimplePara></entry><entry colname="c5"><SimplePara>299</SimplePara></entry><entry colname="c6"><SimplePara>(GGCGGT)<Subscript>4</Subscript></SimplePara></entry><entry colname="c7"><SimplePara>299-311</SimplePara></entry></row><row><entry colname="c1"><SimplePara>PS13</SimplePara></entry><entry colname="c2"><SimplePara>PSC28N15u</SimplePara></entry><entry colname="c3"><SimplePara>TCCTACCTACCTACCCTTTCCA</SimplePara></entry><entry colname="c4"><SimplePara>TGTGGACCCCACCATAAGAC</SimplePara></entry><entry colname="c5"><SimplePara>234</SimplePara></entry><entry colname="c6"><SimplePara>(ATC)<Subscript>7</Subscript></SimplePara></entry><entry colname="c7"><SimplePara>225-261</SimplePara></entry></row><row><entry colname="c1"><SimplePara>PS15</SimplePara></entry><entry colname="c2"><SimplePara>PSC30D03r</SimplePara></entry><entry colname="c3"><SimplePara>AGAATGGCGAGACAACGAAG</SimplePara></entry><entry colname="c4"><SimplePara>AACAACAGGTGCCAAGGAAG</SimplePara></entry><entry colname="c5"><SimplePara>204</SimplePara></entry><entry colname="c6"><SimplePara>(GGT)<Subscript>7</Subscript></SimplePara></entry><entry colname="c7"><SimplePara>210-213</SimplePara></entry></row><row><entry colname="c1"><SimplePara>PS16</SimplePara></entry><entry colname="c2"><SimplePara>PSC32L05u</SimplePara></entry><entry colname="c3"><SimplePara>TTTCTGCTTCTATTGCATGTTACC</SimplePara></entry><entry colname="c4"><SimplePara>TCCATTTGCTACACCAATATTTTCT</SimplePara></entry><entry colname="c5"><SimplePara>250</SimplePara></entry><entry colname="c6"><SimplePara>(ATT)<Subscript>7</Subscript></SimplePara></entry><entry colname="c7"><SimplePara>256-286</SimplePara></entry></row><row><entry colname="c1"><SimplePara>PS18</SimplePara></entry><entry colname="c2"><SimplePara>PSC33A19r</SimplePara></entry><entry colname="c3"><SimplePara>AGGATGGCAAGACAGAGAAGA</SimplePara></entry><entry colname="c4"><SimplePara>TGGAGGAATGGGAGGTAGTG</SimplePara></entry><entry colname="c5"><SimplePara>156</SimplePara></entry><entry colname="c6"><SimplePara>(CCT)<Subscript>6</Subscript></SimplePara></entry><entry colname="c7"><SimplePara>156-165</SimplePara></entry></row><row><entry colname="c1"><SimplePara>PS20<Superscript>a</Superscript></SimplePara></entry><entry colname="c2"><SimplePara>PSC35B08u</SimplePara></entry><entry colname="c3"><SimplePara>GGCTCCAACATGAAACAACA</SimplePara></entry><entry colname="c4"><SimplePara>TGGCTGATCCTGTCAACAAC</SimplePara></entry><entry colname="c5"><SimplePara>217</SimplePara></entry><entry colname="c6"><SimplePara>(AT)<Subscript>6</Subscript></SimplePara></entry><entry colname="c7"><SimplePara>211-225</SimplePara></entry></row><row><entry colname="c1"><SimplePara>PS21</SimplePara></entry><entry colname="c2"><SimplePara>PSC35D07u</SimplePara></entry><entry colname="c3"><SimplePara>AAGTGTACAAAATTACAATGGCACA</SimplePara></entry><entry colname="c4"><SimplePara>GTGGACCTCGTCGTTCAAGT</SimplePara></entry><entry colname="c5"><SimplePara>393</SimplePara></entry><entry colname="c6"><SimplePara>(AT)<Subscript>19</Subscript></SimplePara></entry><entry colname="c7"><SimplePara>361-405</SimplePara></entry></row><row><entry colname="c1"><SimplePara>PS34</SimplePara></entry><entry colname="c2"><SimplePara>PSS19H07u</SimplePara></entry><entry colname="c3"><SimplePara>CCGAAACAAGTTCGACAAAAA</SimplePara></entry><entry colname="c4"><SimplePara>TGTTGATGAAGCTGCCAATG</SimplePara></entry><entry colname="c5"><SimplePara>218</SimplePara></entry><entry colname="c6"><SimplePara>(CTT)<Subscript>6</Subscript></SimplePara></entry><entry colname="c7"><SimplePara>221-224</SimplePara></entry></row><row><entry colname="c1"><SimplePara>PS36</SimplePara></entry><entry colname="c2"><SimplePara>PSS21P12u</SimplePara></entry><entry colname="c3"><SimplePara>ATGGCCCAATATTCAAACGA</SimplePara></entry><entry colname="c4"><SimplePara>GCTCAAGCTGCAATAACAACC</SimplePara></entry><entry colname="c5"><SimplePara>248</SimplePara></entry><entry colname="c6"><SimplePara>(GTT)<Subscript>6</Subscript></SimplePara></entry><entry colname="c7"><SimplePara>209-218</SimplePara></entry></row></tbody></tgroup><tfooter><SimplePara>The allele size range refers to allele size across all taxa included in the study</SimplePara><SimplePara><Superscript>a</Superscript>The loci were not used for genetic diversity analysis. <Superscript>b</Superscript>SSAN = Source sequence accession number</SimplePara></tfooter></Table><Table ID="Tab2" Float="Yes"><Caption Language="En"><CaptionNumber>Table 2</CaptionNumber><CaptionContent><SimplePara>Transferability and polymorphism of SSR loci among different taxa of the genus <Emphasis Type="Italic">Pisum</Emphasis> and related genera</SimplePara></CaptionContent></Caption><tgroup cols="11" align="left"><colspec colnum="1" colname="c1" align="left"/><colspec colnum="2" colname="c2" align="left"/><colspec colnum="3" colname="c3" align="left"/><colspec colnum="4" colname="c4" align="left"/><colspec colnum="5" colname="c5" align="left"/><colspec colnum="6" colname="c6" align="left"/><colspec colnum="7" colname="c7" align="left"/><colspec colnum="8" colname="c8" align="left"/><colspec colnum="9" colname="c9" align="left"/><colspec colnum="10" colname="c10" align="left"/><colspec colnum="11" colname="c11" align="left"/><thead><row><entry morerows="1" colname="c1"><SimplePara>Loci</SimplePara></entry><entry namest="c2" nameend="c11"><SimplePara>Taxa/number of samples analyzed</SimplePara></entry></row><row><entry colname="c2"><SimplePara>sativum<Superscript>a</Superscript>/84</SimplePara></entry><entry colname="c3"><SimplePara>abyssinicum<Superscript>b</Superscript>/6</SimplePara></entry><entry colname="c4"><SimplePara>asiaticum<Superscript>c</Superscript>/3</SimplePara></entry><entry colname="c5"><SimplePara>elatius<Superscript>d</Superscript>/6</SimplePara></entry><entry colname="c6"><SimplePara>pumilio<Superscript>e</Superscript>/4</SimplePara></entry><entry colname="c7"><SimplePara>Trans-caucasicum<Superscript>f</Superscript>/3</SimplePara></entry><entry colname="c8"><SimplePara>arvense<Superscript>g</Superscript>/6</SimplePara></entry><entry colname="c9"><SimplePara>fulvum<Superscript>h</Superscript>/4</SimplePara></entry><entry colname="c10"><SimplePara>faba<Superscript>i</Superscript>/6</SimplePara></entry><entry colname="c11"><SimplePara>culnaris<Superscript>j</Superscript>/2</SimplePara></entry></row></thead><tbody><row><entry colname="c1"><SimplePara>PS01</SimplePara></entry><entry colname="c2"><SimplePara>p</SimplePara></entry><entry colname="c3"><SimplePara>p</SimplePara></entry><entry colname="c4"><SimplePara>p</SimplePara></entry><entry colname="c5"><SimplePara>p</SimplePara></entry><entry colname="c6"><SimplePara>m</SimplePara></entry><entry colname="c7"><SimplePara>m</SimplePara></entry><entry colname="c8"><SimplePara>m</SimplePara></entry><entry colname="c9"><SimplePara>m</SimplePara></entry><entry colname="c10"><SimplePara>m</SimplePara></entry><entry colname="c11"><SimplePara>m</SimplePara></entry></row><row><entry colname="c1"><SimplePara>PS04</SimplePara></entry><entry colname="c2"><SimplePara>p</SimplePara></entry><entry colname="c3"><SimplePara>p</SimplePara></entry><entry colname="c4"><SimplePara>p</SimplePara></entry><entry colname="c5"><SimplePara>p</SimplePara></entry><entry colname="c6"><SimplePara>m</SimplePara></entry><entry colname="c7"><SimplePara>m</SimplePara></entry><entry colname="c8"><SimplePara>p</SimplePara></entry><entry colname="c9"><SimplePara>-</SimplePara></entry><entry colname="c10"><SimplePara>m</SimplePara></entry><entry colname="c11"><SimplePara>-</SimplePara></entry></row><row><entry colname="c1"><SimplePara>PS05</SimplePara></entry><entry colname="c2"><SimplePara>p</SimplePara></entry><entry colname="c3"><SimplePara>m</SimplePara></entry><entry colname="c4"><SimplePara>p</SimplePara></entry><entry colname="c5"><SimplePara>p</SimplePara></entry><entry colname="c6"><SimplePara>m</SimplePara></entry><entry colname="c7"><SimplePara>m</SimplePara></entry><entry colname="c8"><SimplePara>m</SimplePara></entry><entry colname="c9"><SimplePara>m</SimplePara></entry><entry colname="c10"><SimplePara>p</SimplePara></entry><entry colname="c11"><SimplePara>-</SimplePara></entry></row><row><entry colname="c1"><SimplePara>PS08</SimplePara></entry><entry colname="c2"><SimplePara>p</SimplePara></entry><entry colname="c3"><SimplePara>m</SimplePara></entry><entry colname="c4"><SimplePara>p</SimplePara></entry><entry colname="c5"><SimplePara>p</SimplePara></entry><entry colname="c6"><SimplePara>m</SimplePara></entry><entry colname="c7"><SimplePara>m</SimplePara></entry><entry colname="c8"><SimplePara>p</SimplePara></entry><entry colname="c9"><SimplePara>m</SimplePara></entry><entry colname="c10"><SimplePara>p</SimplePara></entry><entry colname="c11"><SimplePara>m</SimplePara></entry></row><row><entry colname="c1"><SimplePara>PS09</SimplePara></entry><entry colname="c2"><SimplePara>m</SimplePara></entry><entry colname="c3"><SimplePara>p</SimplePara></entry><entry colname="c4"><SimplePara>p</SimplePara></entry><entry colname="c5"><SimplePara>m</SimplePara></entry><entry colname="c6"><SimplePara>m</SimplePara></entry><entry colname="c7"><SimplePara>m</SimplePara></entry><entry colname="c8"><SimplePara>m</SimplePara></entry><entry colname="c9"><SimplePara>m</SimplePara></entry><entry colname="c10"><SimplePara>-</SimplePara></entry><entry colname="c11"><SimplePara>m</SimplePara></entry></row><row><entry colname="c1"><SimplePara>PS10</SimplePara></entry><entry colname="c2"><SimplePara>p</SimplePara></entry><entry colname="c3"><SimplePara>p</SimplePara></entry><entry colname="c4"><SimplePara>p</SimplePara></entry><entry colname="c5"><SimplePara>m</SimplePara></entry><entry colname="c6"><SimplePara>m</SimplePara></entry><entry colname="c7"><SimplePara>p</SimplePara></entry><entry colname="c8"><SimplePara>p</SimplePara></entry><entry colname="c9"><SimplePara>m</SimplePara></entry><entry colname="c10"><SimplePara>-</SimplePara></entry><entry colname="c11"><SimplePara>-</SimplePara></entry></row><row><entry colname="c1"><SimplePara>PS11</SimplePara></entry><entry colname="c2"><SimplePara>p</SimplePara></entry><entry colname="c3"><SimplePara>p</SimplePara></entry><entry colname="c4"><SimplePara>p</SimplePara></entry><entry colname="c5"><SimplePara>m</SimplePara></entry><entry colname="c6"><SimplePara>m</SimplePara></entry><entry colname="c7"><SimplePara>m</SimplePara></entry><entry colname="c8"><SimplePara>m</SimplePara></entry><entry colname="c9"><SimplePara>m</SimplePara></entry><entry colname="c10"><SimplePara>m</SimplePara></entry><entry colname="c11"><SimplePara>m</SimplePara></entry></row><row><entry colname="c1"><SimplePara>PS13</SimplePara></entry><entry colname="c2"><SimplePara>p</SimplePara></entry><entry colname="c3"><SimplePara>p</SimplePara></entry><entry colname="c4"><SimplePara>p</SimplePara></entry><entry colname="c5"><SimplePara>p</SimplePara></entry><entry colname="c6"><SimplePara>m</SimplePara></entry><entry colname="c7"><SimplePara>m</SimplePara></entry><entry colname="c8"><SimplePara>p</SimplePara></entry><entry colname="c9"><SimplePara>m</SimplePara></entry><entry colname="c10"><SimplePara>-</SimplePara></entry><entry colname="c11"><SimplePara>-</SimplePara></entry></row><row><entry colname="c1"><SimplePara>PS15</SimplePara></entry><entry colname="c2"><SimplePara>p</SimplePara></entry><entry colname="c3"><SimplePara>p</SimplePara></entry><entry colname="c4"><SimplePara>p</SimplePara></entry><entry colname="c5"><SimplePara>p</SimplePara></entry><entry colname="c6"><SimplePara>p</SimplePara></entry><entry colname="c7"><SimplePara>m</SimplePara></entry><entry colname="c8"><SimplePara>p</SimplePara></entry><entry colname="c9"><SimplePara>m</SimplePara></entry><entry colname="c10"><SimplePara>m</SimplePara></entry><entry colname="c11"><SimplePara>m</SimplePara></entry></row><row><entry colname="c1"><SimplePara>PS16</SimplePara></entry><entry colname="c2"><SimplePara>p</SimplePara></entry><entry colname="c3"><SimplePara>m</SimplePara></entry><entry colname="c4"><SimplePara>m</SimplePara></entry><entry colname="c5"><SimplePara>p</SimplePara></entry><entry colname="c6"><SimplePara>m</SimplePara></entry><entry colname="c7"><SimplePara>m</SimplePara></entry><entry colname="c8"><SimplePara>p</SimplePara></entry><entry colname="c9"><SimplePara>m</SimplePara></entry><entry colname="c10"><SimplePara>p</SimplePara></entry><entry colname="c11"><SimplePara>m</SimplePara></entry></row><row><entry colname="c1"><SimplePara>PS18</SimplePara></entry><entry colname="c2"><SimplePara>p</SimplePara></entry><entry colname="c3"><SimplePara>p</SimplePara></entry><entry colname="c4"><SimplePara>p</SimplePara></entry><entry colname="c5"><SimplePara>p</SimplePara></entry><entry colname="c6"><SimplePara>m</SimplePara></entry><entry colname="c7"><SimplePara>m</SimplePara></entry><entry colname="c8"><SimplePara>m</SimplePara></entry><entry colname="c9"><SimplePara>m</SimplePara></entry><entry colname="c10"><SimplePara>m</SimplePara></entry><entry colname="c11"><SimplePara>m</SimplePara></entry></row><row><entry colname="c1"><SimplePara>PS20</SimplePara></entry><entry colname="c2"><SimplePara>m</SimplePara></entry><entry colname="c3"><SimplePara>p</SimplePara></entry><entry colname="c4"><SimplePara>p</SimplePara></entry><entry colname="c5"><SimplePara>p</SimplePara></entry><entry colname="c6"><SimplePara>m</SimplePara></entry><entry colname="c7"><SimplePara>m</SimplePara></entry><entry colname="c8"><SimplePara>m</SimplePara></entry><entry colname="c9"><SimplePara>m</SimplePara></entry><entry colname="c10"><SimplePara>m</SimplePara></entry><entry colname="c11"><SimplePara>m</SimplePara></entry></row><row><entry colname="c1"><SimplePara>PS21</SimplePara></entry><entry colname="c2"><SimplePara>p</SimplePara></entry><entry colname="c3"><SimplePara>p</SimplePara></entry><entry colname="c4"><SimplePara>p</SimplePara></entry><entry colname="c5"><SimplePara>p</SimplePara></entry><entry colname="c6"><SimplePara>m</SimplePara></entry><entry colname="c7"><SimplePara>p</SimplePara></entry><entry colname="c8"><SimplePara>p</SimplePara></entry><entry colname="c9"><SimplePara>m</SimplePara></entry><entry colname="c10"><SimplePara>-</SimplePara></entry><entry colname="c11"><SimplePara>m</SimplePara></entry></row><row><entry colname="c1"><SimplePara>PS34</SimplePara></entry><entry colname="c2"><SimplePara>p</SimplePara></entry><entry colname="c3"><SimplePara>p</SimplePara></entry><entry colname="c4"><SimplePara>m</SimplePara></entry><entry colname="c5"><SimplePara>p</SimplePara></entry><entry colname="c6"><SimplePara>m</SimplePara></entry><entry colname="c7"><SimplePara>m</SimplePara></entry><entry colname="c8"><SimplePara>m</SimplePara></entry><entry colname="c9"><SimplePara>m</SimplePara></entry><entry colname="c10"><SimplePara>-</SimplePara></entry><entry colname="c11"><SimplePara>-</SimplePara></entry></row><row><entry colname="c1"><SimplePara>PS36</SimplePara></entry><entry colname="c2"><SimplePara>p</SimplePara></entry><entry colname="c3"><SimplePara>m</SimplePara></entry><entry colname="c4"><SimplePara>m</SimplePara></entry><entry colname="c5"><SimplePara>m</SimplePara></entry><entry colname="c6"><SimplePara>m</SimplePara></entry><entry colname="c7"><SimplePara>m</SimplePara></entry><entry colname="c8"><SimplePara>m</SimplePara></entry><entry colname="c9"><SimplePara>m</SimplePara></entry><entry colname="c10"><SimplePara>-</SimplePara></entry><entry colname="c11"><SimplePara>m</SimplePara></entry></row></tbody></tgroup><tfooter><SimplePara><Superscript>a</Superscript><Emphasis Type="Italic">P. sativum</Emphasis> subsp. <Emphasis Type="Italic">sativum</Emphasis>; <Superscript>b</Superscript><Emphasis Type="Italic">P. sativum</Emphasis> subsp. <Emphasis Type="Italic">abyssinicum</Emphasis>; <Superscript>c</Superscript><Emphasis Type="Italic">P. sativum</Emphasis> subsp. <Emphasis Type="Italic">asiaticum</Emphasis>; <Superscript>d</Superscript><Emphasis Type="Italic">P. sativum</Emphasis> var. <Emphasis Type="Italic">elatius</Emphasis>; <Superscript>e</Superscript><Emphasis Type="Italic">P. sativum</Emphasis> subsp. <Emphasis Type="Italic">elatius</Emphasis> var <Emphasis Type="Italic">Pumilio</Emphasis>; <Superscript>f</Superscript><Emphasis Type="Italic">P. sativum</Emphasis> subsp. <Emphasis Type="Italic">transcaucasicum</Emphasis>; <Superscript>g</Superscript><Emphasis Type="Italic">P. sativum</Emphasis> var. arvense; <Superscript>h</Superscript><Emphasis Type="Italic">P. fulvum</Emphasis>; <Superscript>i</Superscript><Emphasis Type="Italic">V. faba</Emphasis> L; <Superscript>j</Superscript><Emphasis Type="Italic">L. culinaris</Emphasis></SimplePara><SimplePara>The numbers after the code for each taxa refer to the number of individuals representing each taxon</SimplePara><SimplePara>p: locus amplified and polymorphic</SimplePara><SimplePara>m: locus amplified but monomorphic within taxon</SimplePara><SimplePara>-: locus not amplified</SimplePara></tfooter></Table></Para><Para ID="Par18">In Total, 37 alleles were detected across the 12 loci of the 46 accessions genotyped. The observed number of alleles (na) per locus ranged from two (in PS08, PS15, PS18, PS34 and PS36) to six (in PS10; Table <InternalRef RefID="Tab3">3</InternalRef>). The effective number of alleles (ne) at each locus varied from 1.05 (PS08 and PS34) to 2.83 (PS16). Observed heterozygosity (Ho) ranged from zero at loci PS04, PS08, PS18, PS21, PS34 and PS36 to 0.05 at locus PS13 (Table <InternalRef RefID="Tab3">3</InternalRef>). The Shannon diversity index (I) per locus ranged from 0.11 for PS08 and PS34 to 1.13 for PS16. The average Shannon diversity index for all loci was 0.53.<Table ID="Tab3" Float="Yes"><Caption Language="En"><CaptionNumber>Table 3</CaptionNumber><CaptionContent><SimplePara>Genetic diversity estimates of microsatellite loci based on 46 <Emphasis Type="Italic">P. sativum</Emphasis> subsp. <Emphasis Type="Italic">sativum</Emphasis> accessions</SimplePara></CaptionContent></Caption><tgroup cols="9" align="left"><colspec colnum="1" colname="c1" align="left"/><colspec colnum="2" colname="c2" align="left"/><colspec colnum="3" colname="c3" align="left"/><colspec colnum="4" colname="c4" align="char" char="."/><colspec colnum="5" colname="c5" align="char" char="."/><colspec colnum="6" colname="c6" align="char" char="."/><colspec colnum="7" colname="c7" align="char" char="."/><colspec colnum="8" colname="c8" align="char" char="."/><colspec colnum="9" colname="c9" align="char" char="."/><thead><row><entry colname="c1"><SimplePara>Locus</SimplePara></entry><entry colname="c2"><SimplePara>Sample Size</SimplePara></entry><entry colname="c3"><SimplePara>na</SimplePara></entry><entry colname="c4"><SimplePara>ne</SimplePara></entry><entry colname="c5"><SimplePara>I</SimplePara></entry><entry colname="c6"><SimplePara>Ho</SimplePara></entry><entry colname="c7"><SimplePara>He</SimplePara></entry><entry colname="c8"><SimplePara>Av. He</SimplePara></entry><entry colname="c9"><SimplePara>Fst</SimplePara></entry></row></thead><tbody><row><entry colname="c1"><SimplePara>PS01</SimplePara></entry><entry colname="c2"><SimplePara>1044</SimplePara></entry><entry colname="c3"><SimplePara>3</SimplePara></entry><entry colname="c4" align="char" char="."><SimplePara>2.07</SimplePara></entry><entry colname="c5" align="char" char="."><SimplePara>0.88</SimplePara></entry><entry colname="c6" align="char" char="."><SimplePara>0.01</SimplePara></entry><entry colname="c7" align="char" char="."><SimplePara>0.52</SimplePara></entry><entry colname="c8" align="char" char="."><SimplePara>0.29</SimplePara></entry><entry colname="c9" align="char" char="."><SimplePara>0.44</SimplePara></entry></row><row><entry colname="c1"><SimplePara>PS04</SimplePara></entry><entry colname="c2"><SimplePara>1000</SimplePara></entry><entry colname="c3"><SimplePara>5</SimplePara></entry><entry colname="c4" align="char" char="."><SimplePara>1.28</SimplePara></entry><entry colname="c5" align="char" char="."><SimplePara>0.46</SimplePara></entry><entry colname="c6" align="char" char="."><SimplePara>0.00</SimplePara></entry><entry colname="c7" align="char" char="."><SimplePara>0.22</SimplePara></entry><entry colname="c8" align="char" char="."><SimplePara>0.14</SimplePara></entry><entry colname="c9" align="char" char="."><SimplePara>0.45</SimplePara></entry></row><row><entry colname="c1"><SimplePara>PS08</SimplePara></entry><entry colname="c2"><SimplePara>1088</SimplePara></entry><entry colname="c3"><SimplePara>2</SimplePara></entry><entry colname="c4" align="char" char="."><SimplePara>1.05</SimplePara></entry><entry colname="c5" align="char" char="."><SimplePara>0.11</SimplePara></entry><entry colname="c6" align="char" char="."><SimplePara>0.00</SimplePara></entry><entry colname="c7" align="char" char="."><SimplePara>0.04</SimplePara></entry><entry colname="c8" align="char" char="."><SimplePara>0.00</SimplePara></entry><entry colname="c9" align="char" char="."><SimplePara>1.00</SimplePara></entry></row><row><entry colname="c1"><SimplePara>PS10</SimplePara></entry><entry colname="c2"><SimplePara>1084</SimplePara></entry><entry colname="c3"><SimplePara>6</SimplePara></entry><entry colname="c4" align="char" char="."><SimplePara>2.10</SimplePara></entry><entry colname="c5" align="char" char="."><SimplePara>0.96</SimplePara></entry><entry colname="c6" align="char" char="."><SimplePara>0.03</SimplePara></entry><entry colname="c7" align="char" char="."><SimplePara>0.52</SimplePara></entry><entry colname="c8" align="char" char="."><SimplePara>0.33</SimplePara></entry><entry colname="c9" align="char" char="."><SimplePara>0.37</SimplePara></entry></row><row><entry colname="c1"><SimplePara>PS11</SimplePara></entry><entry colname="c2"><SimplePara>1074</SimplePara></entry><entry colname="c3"><SimplePara>3</SimplePara></entry><entry colname="c4" align="char" char="."><SimplePara>1.62</SimplePara></entry><entry colname="c5" align="char" char="."><SimplePara>0.67</SimplePara></entry><entry colname="c6" align="char" char="."><SimplePara>0.03</SimplePara></entry><entry colname="c7" align="char" char="."><SimplePara>0.38</SimplePara></entry><entry colname="c8" align="char" char="."><SimplePara>0.23</SimplePara></entry><entry colname="c9" align="char" char="."><SimplePara>0.39</SimplePara></entry></row><row><entry colname="c1"><SimplePara>PS13</SimplePara></entry><entry colname="c2"><SimplePara>1050</SimplePara></entry><entry colname="c3"><SimplePara>3</SimplePara></entry><entry colname="c4" align="char" char="."><SimplePara>2.01</SimplePara></entry><entry colname="c5" align="char" char="."><SimplePara>0.86</SimplePara></entry><entry colname="c6" align="char" char="."><SimplePara>0.05</SimplePara></entry><entry colname="c7" align="char" char="."><SimplePara>0.50</SimplePara></entry><entry colname="c8" align="char" char="."><SimplePara>0.34</SimplePara></entry><entry colname="c9" align="char" char="."><SimplePara>0.35</SimplePara></entry></row><row><entry colname="c1"><SimplePara>PS15</SimplePara></entry><entry colname="c2"><SimplePara>954</SimplePara></entry><entry colname="c3"><SimplePara>2</SimplePara></entry><entry colname="c4" align="char" char="."><SimplePara>1.92</SimplePara></entry><entry colname="c5" align="char" char="."><SimplePara>0.67</SimplePara></entry><entry colname="c6" align="char" char="."><SimplePara>0.04</SimplePara></entry><entry colname="c7" align="char" char="."><SimplePara>0.48</SimplePara></entry><entry colname="c8" align="char" char="."><SimplePara>0.33</SimplePara></entry><entry colname="c9" align="char" char="."><SimplePara>0.40</SimplePara></entry></row><row><entry colname="c1"><SimplePara>PS16</SimplePara></entry><entry colname="c2"><SimplePara>1088</SimplePara></entry><entry colname="c3"><SimplePara>4</SimplePara></entry><entry colname="c4" align="char" char="."><SimplePara>2.83</SimplePara></entry><entry colname="c5" align="char" char="."><SimplePara>1.13</SimplePara></entry><entry colname="c6" align="char" char="."><SimplePara>0.03</SimplePara></entry><entry colname="c7" align="char" char="."><SimplePara>0.65</SimplePara></entry><entry colname="c8" align="char" char="."><SimplePara>0.42</SimplePara></entry><entry colname="c9" align="char" char="."><SimplePara>0.35</SimplePara></entry></row><row><entry colname="c1"><SimplePara>ps18</SimplePara></entry><entry colname="c2"><SimplePara>1088</SimplePara></entry><entry colname="c3"><SimplePara>2</SimplePara></entry><entry colname="c4" align="char" char="."><SimplePara>1.06</SimplePara></entry><entry colname="c5" align="char" char="."><SimplePara>0.14</SimplePara></entry><entry colname="c6" align="char" char="."><SimplePara>0.00</SimplePara></entry><entry colname="c7" align="char" char="."><SimplePara>0.06</SimplePara></entry><entry colname="c8" align="char" char="."><SimplePara>0.01</SimplePara></entry><entry colname="c9" align="char" char="."><SimplePara>0.82</SimplePara></entry></row><row><entry colname="c1"><SimplePara>PS21</SimplePara></entry><entry colname="c2"><SimplePara>898</SimplePara></entry><entry colname="c3"><SimplePara>3</SimplePara></entry><entry colname="c4" align="char" char="."><SimplePara>1.08</SimplePara></entry><entry colname="c5" align="char" char="."><SimplePara>0.18</SimplePara></entry><entry colname="c6" align="char" char="."><SimplePara>0.00</SimplePara></entry><entry colname="c7" align="char" char="."><SimplePara>0.08</SimplePara></entry><entry colname="c8" align="char" char="."><SimplePara>0.02</SimplePara></entry><entry colname="c9" align="char" char="."><SimplePara>0.80</SimplePara></entry></row><row><entry colname="c1"><SimplePara>PS34</SimplePara></entry><entry colname="c2"><SimplePara>1086</SimplePara></entry><entry colname="c3"><SimplePara>2</SimplePara></entry><entry colname="c4" align="char" char="."><SimplePara>1.05</SimplePara></entry><entry colname="c5" align="char" char="."><SimplePara>0.11</SimplePara></entry><entry colname="c6" align="char" char="."><SimplePara>0.00</SimplePara></entry><entry colname="c7" align="char" char="."><SimplePara>0.04</SimplePara></entry><entry colname="c8" align="char" char="."><SimplePara>0.00</SimplePara></entry><entry colname="c9" align="char" char="."><SimplePara>1.00</SimplePara></entry></row><row><entry colname="c1"><SimplePara>PS36</SimplePara></entry><entry colname="c2"><SimplePara>1070</SimplePara></entry><entry colname="c3"><SimplePara>2</SimplePara></entry><entry colname="c4" align="char" char="."><SimplePara>1.06</SimplePara></entry><entry colname="c5" align="char" char="."><SimplePara>0.13</SimplePara></entry><entry colname="c6" align="char" char="."><SimplePara>0.00</SimplePara></entry><entry colname="c7" align="char" char="."><SimplePara>0.05</SimplePara></entry><entry colname="c8" align="char" char="."><SimplePara>0.01</SimplePara></entry><entry colname="c9" align="char" char="."><SimplePara>0.85</SimplePara></entry></row><row><entry colname="c1"><SimplePara>Mean</SimplePara></entry><entry colname="c2"><SimplePara>1044</SimplePara></entry><entry colname="c3"><SimplePara>3.08</SimplePara></entry><entry colname="c4" align="char" char="."><SimplePara>1.59</SimplePara></entry><entry colname="c5" align="char" char="."><SimplePara>0.53</SimplePara></entry><entry colname="c6" align="char" char="."><SimplePara>0.02</SimplePara></entry><entry colname="c7" align="char" char="."><SimplePara>0.30</SimplePara></entry><entry colname="c8" align="char" char="."><SimplePara>0.18</SimplePara></entry><entry colname="c9" align="char" char="."><SimplePara>0.60</SimplePara></entry></row><row><entry colname="c1"><SimplePara>St. Dev</SimplePara></entry><entry colname="c2"/><entry colname="c3"><SimplePara>1.31</SimplePara></entry><entry colname="c4" align="char" char="."><SimplePara>0.59</SimplePara></entry><entry colname="c5" align="char" char="."><SimplePara>0.38</SimplePara></entry><entry colname="c6" align="char" char="."><SimplePara>0.02</SimplePara></entry><entry colname="c7" align="char" char="."><SimplePara>0.24</SimplePara></entry><entry colname="c8" align="char" char="."><SimplePara>0.16</SimplePara></entry><entry colname="c9"/></row></tbody></tgroup><tfooter><SimplePara><Emphasis Type="Italic">na</Emphasis> observed number of alleles, <Emphasis Type="Italic">ne</Emphasis> effective number of alleles, <Emphasis Type="Italic">I</Emphasis> Shannon information index, <Emphasis Type="Italic">Ho</Emphasis> observed heterozygosity, <Emphasis Type="Italic">He</Emphasis> expected heterozygosity, <Emphasis Type="Italic">Av. He</Emphasis> average heterozygosity, <Emphasis Type="Italic">Fst</Emphasis> F statistics</SimplePara></tfooter></Table></Para><Para ID="Par19">It is interesting to note that only five of the 46 accessions were required to capture all the 37 alleles, namely: 207010, 235897, 32048, 32713 and 32776. The average frequency of each allele across these accessions was more than 1 % (Table <InternalRef RefID="Tab4">4</InternalRef>). Loci like PS04, PS10 and PS21 produced rare allele(s) restricted to one to two accessions with frequencies of less than 20 % and have overall frequencies of less than 1 % across the 46 accessions. Private alleles unique to a single accession were also amplified with 100 % frequency at loci PS08, PS10, and PS34 (Fig. <InternalRef RefID="Fig1">1</InternalRef>). Alleles restricted to 2, 2, 3 and 4 accessions were amplified at loci PS18, PS36, PS21 and PS11, respectively, at frequencies ranging from 8 % to 100 % (Fig. <InternalRef RefID="Fig1">1</InternalRef>). Furthermore, PS15 and PS21 scored null alleles in all individuals of an accession from Norway (NGB21659).<Table ID="Tab4" Float="Yes"><Caption Language="En"><CaptionNumber>Table 4</CaptionNumber><CaptionContent><SimplePara>List of the smallest number of accessions that jointly produced all the 37 alleles across the 12 EST-SSR loci and their allele frequencies</SimplePara></CaptionContent></Caption><tgroup cols="14" align="left"><colspec colnum="1" colname="c1" align="left"/><colspec colnum="2" colname="c2" align="char" char="."/><colspec colnum="3" colname="c3" align="char" char="."/><colspec colnum="4" colname="c4" align="char" char="."/><colspec colnum="5" colname="c5" align="char" char="."/><colspec colnum="6" colname="c6" align="char" char="."/><colspec colnum="7" colname="c7" align="char" char="."/><colspec colnum="8" colname="c8" align="left"/><colspec colnum="9" colname="c9" align="left"/><colspec colnum="10" colname="c10" align="left"/><colspec colnum="11" colname="c11" align="left"/><colspec colnum="12" colname="c12" align="left"/><colspec colnum="13" colname="c13" align="left"/><colspec colnum="14" colname="c14" align="left"/><thead><row><entry morerows="1" colname="c1"><SimplePara>Alleles</SimplePara></entry><entry namest="c2" nameend="c6"><SimplePara>Allele frequency per accession</SimplePara></entry><entry morerows="1" colname="c7"><SimplePara>MAF<Superscript>a</Superscript></SimplePara></entry><entry morerows="1" colname="c8"><SimplePara>Alleles</SimplePara></entry><entry namest="c9" nameend="c13"><SimplePara>Allele frequency per accession</SimplePara></entry><entry morerows="1" colname="c14"><SimplePara>MAF<Superscript>a</Superscript></SimplePara></entry></row><row><entry colname="c2"><SimplePara>207010</SimplePara></entry><entry colname="c3"><SimplePara>235897</SimplePara></entry><entry colname="c4"><SimplePara>32048</SimplePara></entry><entry colname="c5"><SimplePara>32713</SimplePara></entry><entry colname="c6"><SimplePara>32776</SimplePara></entry><entry colname="c9"><SimplePara>207010</SimplePara></entry><entry colname="c10"><SimplePara>235897</SimplePara></entry><entry colname="c11"><SimplePara>32048</SimplePara></entry><entry colname="c12"><SimplePara>32713</SimplePara></entry><entry colname="c13"><SimplePara>32776</SimplePara></entry></row></thead><tbody><row><entry colname="c1"><SimplePara>PS01-1</SimplePara></entry><entry colname="c2" align="char" char="."><SimplePara>0.08</SimplePara></entry><entry colname="c3" align="char" char="."><SimplePara>0.00</SimplePara></entry><entry colname="c4" align="char" char="."><SimplePara>0.00</SimplePara></entry><entry colname="c5" align="char" char="."><SimplePara>0.00</SimplePara></entry><entry colname="c6" align="char" char="."><SimplePara>0.00</SimplePara></entry><entry colname="c7" align="char" char="."><SimplePara>0.02</SimplePara></entry><entry colname="c8"><SimplePara>PS13-3</SimplePara></entry><entry colname="c9"><SimplePara>0.33</SimplePara></entry><entry colname="c10"><SimplePara>0.13</SimplePara></entry><entry colname="c11"><SimplePara>0.00</SimplePara></entry><entry colname="c12"><SimplePara>0.08</SimplePara></entry><entry colname="c13"><SimplePara>0.17</SimplePara></entry><entry colname="c14"><SimplePara>0.14</SimplePara></entry></row><row><entry colname="c1"><SimplePara>PS01-2</SimplePara></entry><entry colname="c2" align="char" char="."><SimplePara>0.25</SimplePara></entry><entry colname="c3" align="char" char="."><SimplePara>0.08</SimplePara></entry><entry colname="c4" align="char" char="."><SimplePara>1.00</SimplePara></entry><entry colname="c5" align="char" char="."><SimplePara>0.50</SimplePara></entry><entry colname="c6" align="char" char="."><SimplePara>0.08</SimplePara></entry><entry colname="c7" align="char" char="."><SimplePara>0.38</SimplePara></entry><entry colname="c8"><SimplePara>PS15-1</SimplePara></entry><entry colname="c9"><SimplePara>0.82</SimplePara></entry><entry colname="c10"><SimplePara>0.79</SimplePara></entry><entry colname="c11"><SimplePara>0.00</SimplePara></entry><entry colname="c12"><SimplePara>0.71</SimplePara></entry><entry colname="c13"><SimplePara>0.40</SimplePara></entry><entry colname="c14"><SimplePara>0.54</SimplePara></entry></row><row><entry colname="c1"><SimplePara>PS01-3</SimplePara></entry><entry colname="c2" align="char" char="."><SimplePara>0.67</SimplePara></entry><entry colname="c3" align="char" char="."><SimplePara>0.92</SimplePara></entry><entry colname="c4" align="char" char="."><SimplePara>0.00</SimplePara></entry><entry colname="c5" align="char" char="."><SimplePara>0.50</SimplePara></entry><entry colname="c6" align="char" char="."><SimplePara>0.92</SimplePara></entry><entry colname="c7" align="char" char="."><SimplePara>0.60</SimplePara></entry><entry colname="c8"><SimplePara>PS15-2</SimplePara></entry><entry colname="c9"><SimplePara>0.18</SimplePara></entry><entry colname="c10"><SimplePara>0.21</SimplePara></entry><entry colname="c11"><SimplePara>1.00</SimplePara></entry><entry colname="c12"><SimplePara>0.29</SimplePara></entry><entry colname="c13"><SimplePara>0.60</SimplePara></entry><entry colname="c14"><SimplePara>0.46</SimplePara></entry></row><row><entry colname="c1"><SimplePara>PS04-1</SimplePara></entry><entry colname="c2" align="char" char="."><SimplePara>0.00</SimplePara></entry><entry colname="c3" align="char" char="."><SimplePara>0.33</SimplePara></entry><entry colname="c4" align="char" char="."><SimplePara>1.00</SimplePara></entry><entry colname="c5" align="char" char="."><SimplePara>0.10</SimplePara></entry><entry colname="c6" align="char" char="."><SimplePara>0.00</SimplePara></entry><entry colname="c7" align="char" char="."><SimplePara>0.29</SimplePara></entry><entry colname="c8"><SimplePara>PS16-1</SimplePara></entry><entry colname="c9"><SimplePara>0.50</SimplePara></entry><entry colname="c10"><SimplePara>0.21</SimplePara></entry><entry colname="c11"><SimplePara>0.00</SimplePara></entry><entry colname="c12"><SimplePara>0.29</SimplePara></entry><entry colname="c13"><SimplePara>0.50</SimplePara></entry><entry colname="c14"><SimplePara>0.30</SimplePara></entry></row><row><entry colname="c1"><SimplePara>PS04-2</SimplePara></entry><entry colname="c2" align="char" char="."><SimplePara>0.08</SimplePara></entry><entry colname="c3" align="char" char="."><SimplePara>0.00</SimplePara></entry><entry colname="c4" align="char" char="."><SimplePara>0.00</SimplePara></entry><entry colname="c5" align="char" char="."><SimplePara>0.00</SimplePara></entry><entry colname="c6" align="char" char="."><SimplePara>0.00</SimplePara></entry><entry colname="c7" align="char" char="."><SimplePara>0.02</SimplePara></entry><entry colname="c8"><SimplePara>PS16-2</SimplePara></entry><entry colname="c9"><SimplePara>0.00</SimplePara></entry><entry colname="c10"><SimplePara>0.17</SimplePara></entry><entry colname="c11"><SimplePara>0.00</SimplePara></entry><entry colname="c12"><SimplePara>0.46</SimplePara></entry><entry colname="c13"><SimplePara>0.00</SimplePara></entry><entry colname="c14"><SimplePara>0.13</SimplePara></entry></row><row><entry colname="c1"><SimplePara>PS04-3</SimplePara></entry><entry colname="c2" align="char" char="."><SimplePara>0.00</SimplePara></entry><entry colname="c3" align="char" char="."><SimplePara>0.00</SimplePara></entry><entry colname="c4" align="char" char="."><SimplePara>0.00</SimplePara></entry><entry colname="c5" align="char" char="."><SimplePara>0.00</SimplePara></entry><entry colname="c6" align="char" char="."><SimplePara>0.17</SimplePara></entry><entry colname="c7" align="char" char="."><SimplePara>0.03</SimplePara></entry><entry colname="c8"><SimplePara>PS16-3</SimplePara></entry><entry colname="c9"><SimplePara>0.50</SimplePara></entry><entry colname="c10"><SimplePara>0.63</SimplePara></entry><entry colname="c11"><SimplePara>0.58</SimplePara></entry><entry colname="c12"><SimplePara>0.25</SimplePara></entry><entry colname="c13"><SimplePara>0.50</SimplePara></entry><entry colname="c14"><SimplePara>0.49</SimplePara></entry></row><row><entry colname="c1"><SimplePara>PS04-4</SimplePara></entry><entry colname="c2" align="char" char="."><SimplePara>0.92</SimplePara></entry><entry colname="c3" align="char" char="."><SimplePara>0.58</SimplePara></entry><entry colname="c4" align="char" char="."><SimplePara>0.00</SimplePara></entry><entry colname="c5" align="char" char="."><SimplePara>0.90</SimplePara></entry><entry colname="c6" align="char" char="."><SimplePara>0.83</SimplePara></entry><entry colname="c7" align="char" char="."><SimplePara>0.65</SimplePara></entry><entry colname="c8"><SimplePara>PS16-4</SimplePara></entry><entry colname="c9"><SimplePara>0.00</SimplePara></entry><entry colname="c10"><SimplePara>0.00</SimplePara></entry><entry colname="c11"><SimplePara>0.42</SimplePara></entry><entry colname="c12"><SimplePara>0.00</SimplePara></entry><entry colname="c13"><SimplePara>0.00</SimplePara></entry><entry colname="c14"><SimplePara>0.08</SimplePara></entry></row><row><entry colname="c1"><SimplePara>PS04-5</SimplePara></entry><entry colname="c2" align="char" char="."><SimplePara>0.00</SimplePara></entry><entry colname="c3" align="char" char="."><SimplePara>0.08</SimplePara></entry><entry colname="c4" align="char" char="."><SimplePara>0.00</SimplePara></entry><entry colname="c5" align="char" char="."><SimplePara>0.00</SimplePara></entry><entry colname="c6" align="char" char="."><SimplePara>0.00</SimplePara></entry><entry colname="c7" align="char" char="."><SimplePara>0.02</SimplePara></entry><entry colname="c8"><SimplePara>PS17-1</SimplePara></entry><entry colname="c9"><SimplePara>0.50</SimplePara></entry><entry colname="c10"><SimplePara>0.21</SimplePara></entry><entry colname="c11"><SimplePara>0.00</SimplePara></entry><entry colname="c12"><SimplePara>0.29</SimplePara></entry><entry colname="c13"><SimplePara>0.50</SimplePara></entry><entry colname="c14"><SimplePara>0.30</SimplePara></entry></row><row><entry colname="c1"><SimplePara>PS08-1</SimplePara></entry><entry colname="c2" align="char" char="."><SimplePara>0.00</SimplePara></entry><entry colname="c3" align="char" char="."><SimplePara>0.00</SimplePara></entry><entry colname="c4" align="char" char="."><SimplePara>1.00</SimplePara></entry><entry colname="c5" align="char" char="."><SimplePara>0.00</SimplePara></entry><entry colname="c6" align="char" char="."><SimplePara>0.00</SimplePara></entry><entry colname="c7" align="char" char="."><SimplePara>0.20</SimplePara></entry><entry colname="c8"><SimplePara>PS17-2</SimplePara></entry><entry colname="c9"><SimplePara>0.00</SimplePara></entry><entry colname="c10"><SimplePara>0.17</SimplePara></entry><entry colname="c11"><SimplePara>0.00</SimplePara></entry><entry colname="c12"><SimplePara>0.46</SimplePara></entry><entry colname="c13"><SimplePara>0.00</SimplePara></entry><entry colname="c14"><SimplePara>0.13</SimplePara></entry></row><row><entry colname="c1"><SimplePara>PS08-2</SimplePara></entry><entry colname="c2" align="char" char="."><SimplePara>1.00</SimplePara></entry><entry colname="c3" align="char" char="."><SimplePara>1.00</SimplePara></entry><entry colname="c4" align="char" char="."><SimplePara>0.00</SimplePara></entry><entry colname="c5" align="char" char="."><SimplePara>1.00</SimplePara></entry><entry colname="c6" align="char" char="."><SimplePara>1.00</SimplePara></entry><entry colname="c7" align="char" char="."><SimplePara>0.80</SimplePara></entry><entry colname="c8"><SimplePara>PS17-3</SimplePara></entry><entry colname="c9"><SimplePara>0.50</SimplePara></entry><entry colname="c10"><SimplePara>0.63</SimplePara></entry><entry colname="c11"><SimplePara>0.58</SimplePara></entry><entry colname="c12"><SimplePara>0.25</SimplePara></entry><entry colname="c13"><SimplePara>0.50</SimplePara></entry><entry colname="c14"><SimplePara>0.49</SimplePara></entry></row><row><entry colname="c1"><SimplePara>PS10-1</SimplePara></entry><entry colname="c2" align="char" char="."><SimplePara>0.08</SimplePara></entry><entry colname="c3" align="char" char="."><SimplePara>0.00</SimplePara></entry><entry colname="c4" align="char" char="."><SimplePara>0.00</SimplePara></entry><entry colname="c5" align="char" char="."><SimplePara>0.06</SimplePara></entry><entry colname="c6" align="char" char="."><SimplePara>0.17</SimplePara></entry><entry colname="c7" align="char" char="."><SimplePara>0.06</SimplePara></entry><entry colname="c8"><SimplePara>PS17-4</SimplePara></entry><entry colname="c9"><SimplePara>0.00</SimplePara></entry><entry colname="c10"><SimplePara>0.00</SimplePara></entry><entry colname="c11"><SimplePara>0.42</SimplePara></entry><entry colname="c12"><SimplePara>0.00</SimplePara></entry><entry colname="c13"><SimplePara>0.00</SimplePara></entry><entry colname="c14"><SimplePara>0.08</SimplePara></entry></row><row><entry colname="c1"><SimplePara>PS10-2</SimplePara></entry><entry colname="c2" align="char" char="."><SimplePara>0.58</SimplePara></entry><entry colname="c3" align="char" char="."><SimplePara>0.88</SimplePara></entry><entry colname="c4" align="char" char="."><SimplePara>0.00</SimplePara></entry><entry colname="c5" align="char" char="."><SimplePara>0.61</SimplePara></entry><entry colname="c6" align="char" char="."><SimplePara>0.67</SimplePara></entry><entry colname="c7" align="char" char="."><SimplePara>0.55</SimplePara></entry><entry colname="c8"><SimplePara>ps18-1</SimplePara></entry><entry colname="c9"><SimplePara>0.00</SimplePara></entry><entry colname="c10"><SimplePara>0.00</SimplePara></entry><entry colname="c11"><SimplePara>1.00</SimplePara></entry><entry colname="c12"><SimplePara>0.42</SimplePara></entry><entry colname="c13"><SimplePara>0.00</SimplePara></entry><entry colname="c14"><SimplePara>0.28</SimplePara></entry></row><row><entry colname="c1"><SimplePara>PS10-3</SimplePara></entry><entry colname="c2" align="char" char="."><SimplePara>0.33</SimplePara></entry><entry colname="c3" align="char" char="."><SimplePara>0.13</SimplePara></entry><entry colname="c4" align="char" char="."><SimplePara>0.00</SimplePara></entry><entry colname="c5" align="char" char="."><SimplePara>0.00</SimplePara></entry><entry colname="c6" align="char" char="."><SimplePara>0.17</SimplePara></entry><entry colname="c7" align="char" char="."><SimplePara>0.13</SimplePara></entry><entry colname="c8"><SimplePara>ps18-2</SimplePara></entry><entry colname="c9"><SimplePara>1.00</SimplePara></entry><entry colname="c10"><SimplePara>1.00</SimplePara></entry><entry colname="c11"><SimplePara>0.00</SimplePara></entry><entry colname="c12"><SimplePara>0.58</SimplePara></entry><entry colname="c13"><SimplePara>1.00</SimplePara></entry><entry colname="c14"><SimplePara>0.72</SimplePara></entry></row><row><entry colname="c1"><SimplePara>PS10-4</SimplePara></entry><entry colname="c2" align="char" char="."><SimplePara>0.00</SimplePara></entry><entry colname="c3" align="char" char="."><SimplePara>0.00</SimplePara></entry><entry colname="c4" align="char" char="."><SimplePara>0.00</SimplePara></entry><entry colname="c5" align="char" char="."><SimplePara>0.11</SimplePara></entry><entry colname="c6" align="char" char="."><SimplePara>0.00</SimplePara></entry><entry colname="c7" align="char" char="."><SimplePara>0.02</SimplePara></entry><entry colname="c8"><SimplePara>PS21-1</SimplePara></entry><entry colname="c9"><SimplePara>0.00</SimplePara></entry><entry colname="c10"><SimplePara>0.00</SimplePara></entry><entry colname="c11"><SimplePara>1.00</SimplePara></entry><entry colname="c12"><SimplePara>0.08</SimplePara></entry><entry colname="c13"><SimplePara>0.00</SimplePara></entry><entry colname="c14"><SimplePara>0.22</SimplePara></entry></row><row><entry colname="c1"><SimplePara>PS10-5</SimplePara></entry><entry colname="c2" align="char" char="."><SimplePara>0.00</SimplePara></entry><entry colname="c3" align="char" char="."><SimplePara>0.00</SimplePara></entry><entry colname="c4" align="char" char="."><SimplePara>0.00</SimplePara></entry><entry colname="c5" align="char" char="."><SimplePara>0.22</SimplePara></entry><entry colname="c6" align="char" char="."><SimplePara>0.00</SimplePara></entry><entry colname="c7" align="char" char="."><SimplePara>0.04</SimplePara></entry><entry colname="c8"><SimplePara>PS21-2</SimplePara></entry><entry colname="c9"><SimplePara>1.00</SimplePara></entry><entry colname="c10"><SimplePara>1.00</SimplePara></entry><entry colname="c11"><SimplePara>0.00</SimplePara></entry><entry colname="c12"><SimplePara>0.92</SimplePara></entry><entry colname="c13"><SimplePara>0.89</SimplePara></entry><entry colname="c14"><SimplePara>0.76</SimplePara></entry></row><row><entry colname="c1"><SimplePara>PS10-6</SimplePara></entry><entry colname="c2" align="char" char="."><SimplePara>0.00</SimplePara></entry><entry colname="c3" align="char" char="."><SimplePara>0.00</SimplePara></entry><entry colname="c4" align="char" char="."><SimplePara>1.00</SimplePara></entry><entry colname="c5" align="char" char="."><SimplePara>0.00</SimplePara></entry><entry colname="c6" align="char" char="."><SimplePara>0.00</SimplePara></entry><entry colname="c7" align="char" char="."><SimplePara>0.20</SimplePara></entry><entry colname="c8"><SimplePara>PS21-3</SimplePara></entry><entry colname="c9"><SimplePara>0.00</SimplePara></entry><entry colname="c10"><SimplePara>0.00</SimplePara></entry><entry colname="c11"><SimplePara>0.00</SimplePara></entry><entry colname="c12"><SimplePara>0.00</SimplePara></entry><entry colname="c13"><SimplePara>0.11</SimplePara></entry><entry colname="c14"><SimplePara>0.02</SimplePara></entry></row><row><entry colname="c1"><SimplePara>PS11-1</SimplePara></entry><entry colname="c2" align="char" char="."><SimplePara>0.17</SimplePara></entry><entry colname="c3" align="char" char="."><SimplePara>0.13</SimplePara></entry><entry colname="c4" align="char" char="."><SimplePara>0.00</SimplePara></entry><entry colname="c5" align="char" char="."><SimplePara>0.54</SimplePara></entry><entry colname="c6" align="char" char="."><SimplePara>0.58</SimplePara></entry><entry colname="c7" align="char" char="."><SimplePara>0.28</SimplePara></entry><entry colname="c8"><SimplePara>PS34-1</SimplePara></entry><entry colname="c9"><SimplePara>0.00</SimplePara></entry><entry colname="c10"><SimplePara>0.00</SimplePara></entry><entry colname="c11"><SimplePara>1.00</SimplePara></entry><entry colname="c12"><SimplePara>0.00</SimplePara></entry><entry colname="c13"><SimplePara>0.00</SimplePara></entry><entry colname="c14"><SimplePara>0.20</SimplePara></entry></row><row><entry colname="c1"><SimplePara>PS11-2</SimplePara></entry><entry colname="c2" align="char" char="."><SimplePara>0.83</SimplePara></entry><entry colname="c3" align="char" char="."><SimplePara>0.88</SimplePara></entry><entry colname="c4" align="char" char="."><SimplePara>0.00</SimplePara></entry><entry colname="c5" align="char" char="."><SimplePara>0.46</SimplePara></entry><entry colname="c6" align="char" char="."><SimplePara>0.42</SimplePara></entry><entry colname="c7" align="char" char="."><SimplePara>0.52</SimplePara></entry><entry colname="c8"><SimplePara>PS34-2</SimplePara></entry><entry colname="c9"><SimplePara>1.00</SimplePara></entry><entry colname="c10"><SimplePara>1.00</SimplePara></entry><entry colname="c11"><SimplePara>0.00</SimplePara></entry><entry colname="c12"><SimplePara>1.00</SimplePara></entry><entry colname="c13"><SimplePara>1.00</SimplePara></entry><entry colname="c14"><SimplePara>0.80</SimplePara></entry></row><row><entry colname="c1"><SimplePara>PS11-3</SimplePara></entry><entry colname="c2" align="char" char="."><SimplePara>0.00</SimplePara></entry><entry colname="c3" align="char" char="."><SimplePara>0.00</SimplePara></entry><entry colname="c4" align="char" char="."><SimplePara>1.00</SimplePara></entry><entry colname="c5" align="char" char="."><SimplePara>0.00</SimplePara></entry><entry colname="c6" align="char" char="."><SimplePara>0.00</SimplePara></entry><entry colname="c7" align="char" char="."><SimplePara>0.20</SimplePara></entry><entry colname="c8"><SimplePara>PS36-1</SimplePara></entry><entry colname="c9"><SimplePara>1.00</SimplePara></entry><entry colname="c10"><SimplePara>1.00</SimplePara></entry><entry colname="c11"><SimplePara>0.00</SimplePara></entry><entry colname="c12"><SimplePara>1.00</SimplePara></entry><entry colname="c13"><SimplePara>1.00</SimplePara></entry><entry colname="c14"><SimplePara>0.80</SimplePara></entry></row><row><entry colname="c1"><SimplePara>PS13-1</SimplePara></entry><entry colname="c2" align="char" char="."><SimplePara>0.08</SimplePara></entry><entry colname="c3" align="char" char="."><SimplePara>0.00</SimplePara></entry><entry colname="c4" align="char" char="."><SimplePara>0.00</SimplePara></entry><entry colname="c5" align="char" char="."><SimplePara>0.04</SimplePara></entry><entry colname="c6" align="char" char="."><SimplePara>0.17</SimplePara></entry><entry colname="c7" align="char" char="."><SimplePara>0.06</SimplePara></entry><entry colname="c8"><SimplePara>PS36-2</SimplePara></entry><entry colname="c9"><SimplePara>0.00</SimplePara></entry><entry colname="c10"><SimplePara>0.00</SimplePara></entry><entry colname="c11"><SimplePara>1.00</SimplePara></entry><entry colname="c12"><SimplePara>0.00</SimplePara></entry><entry colname="c13"><SimplePara>0.00</SimplePara></entry><entry colname="c14"><SimplePara>0.20</SimplePara></entry></row><row><entry colname="c1"><SimplePara>PS13-2</SimplePara></entry><entry colname="c2" align="char" char="."><SimplePara>0.58</SimplePara></entry><entry colname="c3" align="char" char="."><SimplePara>0.88</SimplePara></entry><entry colname="c4" align="char" char="."><SimplePara>0.00</SimplePara></entry><entry colname="c5" align="char" char="."><SimplePara>0.88</SimplePara></entry><entry colname="c6" align="char" char="."><SimplePara>0.67</SimplePara></entry><entry colname="c7" align="char" char="."><SimplePara>0.60</SimplePara></entry><entry colname="c8"/><entry colname="c9"/><entry colname="c10"/><entry colname="c11"/><entry colname="c12"/><entry colname="c13"/><entry colname="c14"/></row></tbody></tgroup><tfooter><SimplePara>The accessions were represented by 12 individuals</SimplePara><SimplePara><Superscript>a</Superscript><Emphasis Type="Italic">MAF</Emphasis> Mean allele frequency</SimplePara></tfooter></Table><Figure ID="Fig1" Float="Yes" Category="Standard"><Caption Language="En"><CaptionNumber>Fig. 1</CaptionNumber><CaptionContent><SimplePara>Accessions of <Emphasis Type="Italic">P. sativum</Emphasis> subsp. <Emphasis Type="Italic">sativum</Emphasis> with rare or private alleles or with alleles limited to few accessions at the EST-SSR loci studied. The frequency of each allele for each accession is given on top of each bar</SimplePara></CaptionContent></Caption><MediaObject ID="MO1"><ImageObject FileRef="12863_2015_261_Fig1_HTML.jpg" Format="JPEG" Color="BlackWhite" Type="Linedraw" Rendition="HTML"/></MediaObject></Figure></Para><Para ID="Par20">Percentage of polymorphic loci, Shannon diversity index, observed and expected heterozygosity, and mean Nei’s minimum genetic distance were calculated for each accession. The highest percentage of polymorphic loci was 75 %, which was recorded in accession 32713 from the SNNP region (altitude of 2600 a.s.l.), while the least was zero for two accessions from Norway (accessions NGB21659 and NGB7131; Table <InternalRef RefID="Tab5">5</InternalRef>). Apart from two accessions from Ethiopia (230048; 32048), one accession from USA (NGB103816) and the two Norwegian accessions, the percentage of polymorphic loci in each accession was above 40 %. When the percentage of polymorphic loci was compared for each region, the highest value was recorded for the Amhara region (53 %) and the lowest for Tigray (42 %). Correspondingly, the highest Shannon diversity index was recorded for the Amhara region (0.33) and lowest for Tigray with a value of 0.24 (Table <InternalRef RefID="Tab5">5</InternalRef>).<Table ID="Tab5" Float="Yes"><Caption Language="En"><CaptionNumber>Table 5</CaptionNumber><CaptionContent><SimplePara>Percentage of polymorphic loci (%PL), Shannon’s diversity index (I), observed heterozygosity (Ho), expected heterozygosity (He) and mean Nei’s minimum genetic distance (GD) for each accession, estimated based on 12 EST-SSR loci. The corresponding average percent seed damage (PSD) of the accessions by pea weevil (<Emphasis Type="Italic">Bruchus pisorum</Emphasis> L.) during field trials conducted at three sites in Ethiopia during June-October 2011 (Teshome et al. 2014) was given for comparison purpose</SimplePara></CaptionContent></Caption><tgroup cols="16" align="left"><colspec colnum="1" colname="c1" align="left"/><colspec colnum="2" colname="c2" align="left"/><colspec colnum="3" colname="c3" align="char" char="."/><colspec colnum="4" colname="c4" align="char" char="."/><colspec colnum="5" colname="c5" align="char" char="."/><colspec colnum="6" colname="c6" align="char" char="."/><colspec colnum="7" colname="c7" align="char" char="."/><colspec colnum="8" colname="c8" align="left"/><colspec colnum="9" colname="c9" align="left"/><colspec colnum="10" colname="c10" align="left"/><colspec colnum="11" colname="c11" align="left"/><colspec colnum="12" colname="c12" align="left"/><colspec colnum="13" colname="c13" align="left"/><colspec colnum="14" colname="c14" align="left"/><colspec colnum="15" colname="c15" align="left"/><colspec colnum="16" colname="c16" align="left"/><thead><row><entry colname="c1"><SimplePara>Acc<Superscript>a</Superscript></SimplePara></entry><entry colname="c2"><SimplePara>Region/Zone<Superscript>b</Superscript></SimplePara></entry><entry colname="c3"><SimplePara>%PL</SimplePara></entry><entry colname="c4"><SimplePara>I</SimplePara></entry><entry colname="c5"><SimplePara>Ho</SimplePara></entry><entry colname="c6"><SimplePara>He</SimplePara></entry><entry colname="c7"><SimplePara>GD</SimplePara></entry><entry colname="c8"><SimplePara>PSD<Superscript>c</Superscript></SimplePara></entry><entry colname="c9"><SimplePara>Acc<Superscript>a</Superscript></SimplePara></entry><entry colname="c10"><SimplePara>Region/Zone<Superscript>b</Superscript></SimplePara></entry><entry colname="c11"><SimplePara>%PL</SimplePara></entry><entry colname="c12"><SimplePara>I</SimplePara></entry><entry colname="c13"><SimplePara>Ho</SimplePara></entry><entry colname="c14"><SimplePara>He</SimplePara></entry><entry colname="c15"><SimplePara>GD</SimplePara></entry><entry colname="c16"><SimplePara>PSD<Superscript>c</Superscript></SimplePara></entry></row></thead><tbody><row><entry colname="c1"><SimplePara>32463</SimplePara></entry><entry colname="c2"><SimplePara>Amhara-MG</SimplePara></entry><entry colname="c3" align="char" char="."><SimplePara>50.0</SimplePara></entry><entry colname="c4" align="char" char="."><SimplePara>0.25</SimplePara></entry><entry colname="c5" align="char" char="."><SimplePara>0.00</SimplePara></entry><entry colname="c6" align="char" char="."><SimplePara>0.17</SimplePara></entry><entry colname="c7" align="char" char="."><SimplePara>0.09</SimplePara></entry><entry colname="c8"><SimplePara>39</SimplePara></entry><entry colname="c9"/><entry colname="c10"><SimplePara><Emphasis Type="Bold">Oromia</Emphasis><Superscript><Emphasis Type="Bold">m</Emphasis></Superscript></SimplePara></entry><entry colname="c11"><SimplePara><Emphasis Type="Bold">48.7</Emphasis></SimplePara></entry><entry colname="c12"><SimplePara><Emphasis Type="Bold">0.29</Emphasis></SimplePara></entry><entry colname="c13"><SimplePara><Emphasis Type="Bold">0.01</Emphasis></SimplePara></entry><entry colname="c14"><SimplePara><Emphasis Type="Bold">0.19</Emphasis></SimplePara></entry><entry colname="c15"><SimplePara><Emphasis Type="Bold">0.14</Emphasis></SimplePara></entry><entry colname="c16"><SimplePara><Emphasis Type="Bold">44</Emphasis></SimplePara></entry></row><row><entry colname="c1"><SimplePara>229824</SimplePara></entry><entry colname="c2"><SimplePara>Amhara-MG</SimplePara></entry><entry colname="c3" align="char" char="."><SimplePara>50.0</SimplePara></entry><entry colname="c4" align="char" char="."><SimplePara>0.28</SimplePara></entry><entry colname="c5" align="char" char="."><SimplePara>0.02</SimplePara></entry><entry colname="c6" align="char" char="."><SimplePara>0.18</SimplePara></entry><entry colname="c7" align="char" char="."><SimplePara>0.09</SimplePara></entry><entry colname="c8"><SimplePara>41</SimplePara></entry><entry colname="c9"><SimplePara>213964</SimplePara></entry><entry colname="c10"><SimplePara>SNNP-BM</SimplePara></entry><entry colname="c11"><SimplePara>58.3</SimplePara></entry><entry colname="c12"><SimplePara>0.34</SimplePara></entry><entry colname="c13"><SimplePara>0.01</SimplePara></entry><entry colname="c14"><SimplePara>0.23</SimplePara></entry><entry colname="c15"><SimplePara>0.09</SimplePara></entry><entry colname="c16"><SimplePara>36</SimplePara></entry></row><row><entry colname="c1"><SimplePara>32466</SimplePara></entry><entry colname="c2"><SimplePara>Amhara_MG</SimplePara></entry><entry colname="c3" align="char" char="."><SimplePara>50.0</SimplePara></entry><entry colname="c4" align="char" char="."><SimplePara>0.34</SimplePara></entry><entry colname="c5" align="char" char="."><SimplePara>0.07</SimplePara></entry><entry colname="c6" align="char" char="."><SimplePara>0.25</SimplePara></entry><entry colname="c7" align="char" char="."><SimplePara>0.08</SimplePara></entry><entry colname="c8"><SimplePara>31</SimplePara></entry><entry colname="c9"><SimplePara>228068</SimplePara></entry><entry colname="c10"><SimplePara>SNNP-H</SimplePara></entry><entry colname="c11"><SimplePara>41.7</SimplePara></entry><entry colname="c12"><SimplePara>0.37</SimplePara></entry><entry colname="c13"><SimplePara>0.03</SimplePara></entry><entry colname="c14"><SimplePara>0.22</SimplePara></entry><entry colname="c15"><SimplePara>0.07</SimplePara></entry><entry colname="c16"><SimplePara>37</SimplePara></entry></row><row><entry colname="c1"><SimplePara>32377</SimplePara></entry><entry colname="c2"><SimplePara>Amhara-SG</SimplePara></entry><entry colname="c3" align="char" char="."><SimplePara>50.0</SimplePara></entry><entry colname="c4" align="char" char="."><SimplePara>0.25</SimplePara></entry><entry colname="c5" align="char" char="."><SimplePara>0.08</SimplePara></entry><entry colname="c6" align="char" char="."><SimplePara>0.18</SimplePara></entry><entry colname="c7" align="char" char="."><SimplePara>0.08</SimplePara></entry><entry colname="c8"><SimplePara>39</SimplePara></entry><entry colname="c9"><SimplePara>32509</SimplePara></entry><entry colname="c10"><SimplePara>SNNP-G</SimplePara></entry><entry colname="c11"><SimplePara>41.7</SimplePara></entry><entry colname="c12"><SimplePara>0.20</SimplePara></entry><entry colname="c13"><SimplePara>0.03</SimplePara></entry><entry colname="c14"><SimplePara>0.13</SimplePara></entry><entry colname="c15"><SimplePara>0.10</SimplePara></entry><entry colname="c16"><SimplePara>27</SimplePara></entry></row><row><entry colname="c1"><SimplePara>235897</SimplePara></entry><entry colname="c2"><SimplePara>Amhara-SG</SimplePara></entry><entry colname="c3" align="char" char="."><SimplePara>58.3</SimplePara></entry><entry colname="c4" align="char" char="."><SimplePara>0.31</SimplePara></entry><entry colname="c5" align="char" char="."><SimplePara>0.03</SimplePara></entry><entry colname="c6" align="char" char="."><SimplePara>0.19</SimplePara></entry><entry colname="c7" align="char" char="."><SimplePara>0.09</SimplePara></entry><entry colname="c8"><SimplePara>49</SimplePara></entry><entry colname="c9"><SimplePara>236900</SimplePara></entry><entry colname="c10"><SimplePara>SNNP-K</SimplePara></entry><entry colname="c11"><SimplePara>41.7</SimplePara></entry><entry colname="c12"><SimplePara>0.20</SimplePara></entry><entry colname="c13"><SimplePara>0.01</SimplePara></entry><entry colname="c14"><SimplePara>0.12</SimplePara></entry><entry colname="c15"><SimplePara>0.16</SimplePara></entry><entry colname="c16"><SimplePara>41</SimplePara></entry></row><row><entry colname="c1"><SimplePara>207010</SimplePara></entry><entry colname="c2"><SimplePara>Amhara-SG</SimplePara></entry><entry colname="c3" align="char" char="."><SimplePara>58.3</SimplePara></entry><entry colname="c4" align="char" char="."><SimplePara>0.37</SimplePara></entry><entry colname="c5" align="char" char="."><SimplePara>0.00</SimplePara></entry><entry colname="c6" align="char" char="."><SimplePara>0.24</SimplePara></entry><entry colname="c7" align="char" char="."><SimplePara>0.08</SimplePara></entry><entry colname="c8"><SimplePara>44</SimplePara></entry><entry colname="c9"><SimplePara>244799</SimplePara></entry><entry colname="c10"><SimplePara>SNNP-K</SimplePara></entry><entry colname="c11"><SimplePara>50.0</SimplePara></entry><entry colname="c12"><SimplePara>0.26</SimplePara></entry><entry colname="c13"><SimplePara>0.00</SimplePara></entry><entry colname="c14"><SimplePara>0.17</SimplePara></entry><entry colname="c15"><SimplePara>0.08</SimplePara></entry><entry colname="c16"><SimplePara>41</SimplePara></entry></row><row><entry colname="c1"><SimplePara>32436</SimplePara></entry><entry colname="c2"><SimplePara>Amhara-SG</SimplePara></entry><entry colname="c3" align="char" char="."><SimplePara>50.0</SimplePara></entry><entry colname="c4" align="char" char="."><SimplePara>0.4</SimplePara></entry><entry colname="c5" align="char" char="."><SimplePara>0.01</SimplePara></entry><entry colname="c6" align="char" char="."><SimplePara>0.25</SimplePara></entry><entry colname="c7" align="char" char="."><SimplePara>0.07</SimplePara></entry><entry colname="c8"><SimplePara>45</SimplePara></entry><entry colname="c9"><SimplePara>212983</SimplePara></entry><entry colname="c10"><SimplePara>SNNP_Ge</SimplePara></entry><entry colname="c11"><SimplePara>58.3</SimplePara></entry><entry colname="c12"><SimplePara>0.33</SimplePara></entry><entry colname="c13"><SimplePara>0.01</SimplePara></entry><entry colname="c14"><SimplePara>0.22</SimplePara></entry><entry colname="c15"><SimplePara>0.10</SimplePara></entry><entry colname="c16"><SimplePara>39</SimplePara></entry></row><row><entry colname="c1"><SimplePara>32789</SimplePara></entry><entry colname="c2"><SimplePara>Amhara-DW</SimplePara></entry><entry colname="c3" align="char" char="."><SimplePara>50.0</SimplePara></entry><entry colname="c4" align="char" char="."><SimplePara>0.36</SimplePara></entry><entry colname="c5" align="char" char="."><SimplePara>0.06</SimplePara></entry><entry colname="c6" align="char" char="."><SimplePara>0.26</SimplePara></entry><entry colname="c7" align="char" char="."><SimplePara>0.11</SimplePara></entry><entry colname="c8"><SimplePara>44</SimplePara></entry><entry colname="c9"><SimplePara>244801</SimplePara></entry><entry colname="c10"><SimplePara>SNNP-S</SimplePara></entry><entry colname="c11"><SimplePara>41.7</SimplePara></entry><entry colname="c12"><SimplePara>0.21</SimplePara></entry><entry colname="c13"><SimplePara>0.02</SimplePara></entry><entry colname="c14"><SimplePara>0.12</SimplePara></entry><entry colname="c15"><SimplePara>0.15</SimplePara></entry><entry colname="c16"><SimplePara>54</SimplePara></entry></row><row><entry colname="c1"><SimplePara>32809</SimplePara></entry><entry colname="c2"><SimplePara>Amhara-DW</SimplePara></entry><entry colname="c3" align="char" char="."><SimplePara>58.3</SimplePara></entry><entry colname="c4" align="char" char="."><SimplePara>0.34</SimplePara></entry><entry colname="c5" align="char" char="."><SimplePara>0.01</SimplePara></entry><entry colname="c6" align="char" char="."><SimplePara>0.24</SimplePara></entry><entry colname="c7" align="char" char="."><SimplePara>0.09</SimplePara></entry><entry colname="c8"><SimplePara>47</SimplePara></entry><entry colname="c9"><SimplePara>32712</SimplePara></entry><entry colname="c10"><SimplePara>SNNP-SO</SimplePara></entry><entry colname="c11"><SimplePara>50.0</SimplePara></entry><entry colname="c12"><SimplePara>0.32</SimplePara></entry><entry colname="c13"><SimplePara>0.01</SimplePara></entry><entry colname="c14"><SimplePara>0.22</SimplePara></entry><entry colname="c15"><SimplePara>0.09</SimplePara></entry><entry colname="c16"><SimplePara>54</SimplePara></entry></row><row><entry colname="c1"><SimplePara>215752</SimplePara></entry><entry colname="c2"><SimplePara>Amhara-O</SimplePara></entry><entry colname="c3" align="char" char="."><SimplePara>58.3</SimplePara></entry><entry colname="c4" align="char" char="."><SimplePara>0.46</SimplePara></entry><entry colname="c5" align="char" char="."><SimplePara>0.01</SimplePara></entry><entry colname="c6" align="char" char="."><SimplePara>0.3</SimplePara></entry><entry colname="c7" align="char" char="."><SimplePara>0.08</SimplePara></entry><entry colname="c8"><SimplePara>42</SimplePara></entry><entry colname="c9"><SimplePara>225816</SimplePara></entry><entry colname="c10"><SimplePara>SNNP-SO</SimplePara></entry><entry colname="c11"><SimplePara>58.3</SimplePara></entry><entry colname="c12"><SimplePara>0.40</SimplePara></entry><entry colname="c13"><SimplePara>0.03</SimplePara></entry><entry colname="c14"><SimplePara>0.27</SimplePara></entry><entry colname="c15"><SimplePara>0.07</SimplePara></entry><entry colname="c16"><SimplePara>40</SimplePara></entry></row><row><entry colname="c1"><SimplePara>229219</SimplePara></entry><entry colname="c2"><SimplePara>Amhara-SS</SimplePara></entry><entry colname="c3" align="char" char="."><SimplePara>50.0</SimplePara></entry><entry colname="c4" align="char" char="."><SimplePara>0.29</SimplePara></entry><entry colname="c5" align="char" char="."><SimplePara>0.02</SimplePara></entry><entry colname="c6" align="char" char="."><SimplePara>0.19</SimplePara></entry><entry colname="c7" align="char" char="."><SimplePara>0.08</SimplePara></entry><entry colname="c8"><SimplePara>46</SimplePara></entry><entry colname="c9"><SimplePara>32717</SimplePara></entry><entry colname="c10"><SimplePara>SNNP-SO</SimplePara></entry><entry colname="c11"><SimplePara>50.0</SimplePara></entry><entry colname="c12"><SimplePara>0.26</SimplePara></entry><entry colname="c13"><SimplePara>0.00</SimplePara></entry><entry colname="c14"><SimplePara>0.17</SimplePara></entry><entry colname="c15"><SimplePara>0.10</SimplePara></entry><entry colname="c16"><SimplePara>54</SimplePara></entry></row><row><entry colname="c1"/><entry colname="c2"><SimplePara><Emphasis Type="Bold">Amhara</Emphasis><Superscript><Emphasis Type="Bold">m</Emphasis></Superscript></SimplePara></entry><entry colname="c3" align="char" char="."><SimplePara><Emphasis Type="Bold">53.0</Emphasis></SimplePara></entry><entry colname="c4" align="char" char="."><SimplePara><Emphasis Type="Bold">0.33</Emphasis></SimplePara></entry><entry colname="c5" align="char" char="."><SimplePara><Emphasis Type="Bold">0.03</Emphasis></SimplePara></entry><entry colname="c6" align="char" char="."><SimplePara><Emphasis Type="Bold">0.22</Emphasis></SimplePara></entry><entry colname="c7" align="char" char="."><SimplePara><Emphasis Type="Bold">0.11</Emphasis></SimplePara></entry><entry colname="c8"><SimplePara><Emphasis Type="Bold">42</Emphasis></SimplePara></entry><entry colname="c9"><SimplePara>32713</SimplePara></entry><entry colname="c10"><SimplePara>SNNP-SO</SimplePara></entry><entry colname="c11"><SimplePara>75.0</SimplePara></entry><entry colname="c12"><SimplePara>0.49</SimplePara></entry><entry colname="c13"><SimplePara>0.05</SimplePara></entry><entry colname="c14"><SimplePara>0.32</SimplePara></entry><entry colname="c15"><SimplePara>0.10</SimplePara></entry><entry colname="c16"><SimplePara>49</SimplePara></entry></row><row><entry colname="c1"><SimplePara>230259</SimplePara></entry><entry colname="c2"><SimplePara>B-G</SimplePara></entry><entry colname="c3" align="char" char="."><SimplePara>41.7</SimplePara></entry><entry colname="c4" align="char" char="."><SimplePara>0.14</SimplePara></entry><entry colname="c5" align="char" char="."><SimplePara>0.01</SimplePara></entry><entry colname="c6" align="char" char="."><SimplePara>0.08</SimplePara></entry><entry colname="c7" align="char" char="."><SimplePara>0.11</SimplePara></entry><entry colname="c8"><SimplePara>38</SimplePara></entry><entry colname="c9"><SimplePara>32715</SimplePara></entry><entry colname="c10"><SimplePara>SNNP-SO</SimplePara></entry><entry colname="c11"><SimplePara>58.3</SimplePara></entry><entry colname="c12"><SimplePara>0.39</SimplePara></entry><entry colname="c13"><SimplePara>0.00</SimplePara></entry><entry colname="c14"><SimplePara>0.25</SimplePara></entry><entry colname="c15"><SimplePara>0.07</SimplePara></entry><entry colname="c16"><SimplePara>42</SimplePara></entry></row><row><entry colname="c1"><SimplePara>32006</SimplePara></entry><entry colname="c2"><SimplePara>Oromia_A</SimplePara></entry><entry colname="c3" align="char" char="."><SimplePara>50.0</SimplePara></entry><entry colname="c4" align="char" char="."><SimplePara>0.29</SimplePara></entry><entry colname="c5" align="char" char="."><SimplePara>0.00</SimplePara></entry><entry colname="c6" align="char" char="."><SimplePara>0.19</SimplePara></entry><entry colname="c7" align="char" char="."><SimplePara>0.08</SimplePara></entry><entry colname="c8"><SimplePara>50</SimplePara></entry><entry colname="c9"><SimplePara>32711</SimplePara></entry><entry colname="c10"><SimplePara>SNNP-SO</SimplePara></entry><entry colname="c11"><SimplePara>41.7</SimplePara></entry><entry colname="c12"><SimplePara>0.28</SimplePara></entry><entry colname="c13"><SimplePara>0.00</SimplePara></entry><entry colname="c14"><SimplePara>0.18</SimplePara></entry><entry colname="c15"><SimplePara>0.12</SimplePara></entry><entry colname="c16"><SimplePara>68</SimplePara></entry></row><row><entry colname="c1"><SimplePara>32063</SimplePara></entry><entry colname="c2"><SimplePara>Oromia-A</SimplePara></entry><entry colname="c3" align="char" char="."><SimplePara>58.3</SimplePara></entry><entry colname="c4" align="char" char="."><SimplePara>0.41</SimplePara></entry><entry colname="c5" align="char" char="."><SimplePara>0.00</SimplePara></entry><entry colname="c6" align="char" char="."><SimplePara>0.28</SimplePara></entry><entry colname="c7" align="char" char="."><SimplePara>0.09</SimplePara></entry><entry colname="c8"><SimplePara>46</SimplePara></entry><entry colname="c9"><SimplePara>32095</SimplePara></entry><entry colname="c10"><SimplePara>SNNP-SO</SimplePara></entry><entry colname="c11"><SimplePara>41.7</SimplePara></entry><entry colname="c12"><SimplePara>0.21</SimplePara></entry><entry colname="c13"><SimplePara>0.02</SimplePara></entry><entry colname="c14"><SimplePara>0.13</SimplePara></entry><entry colname="c15"><SimplePara>0.10</SimplePara></entry><entry colname="c16"><SimplePara>55</SimplePara></entry></row><row><entry colname="c1"><SimplePara>230048</SimplePara></entry><entry colname="c2"><SimplePara>Oromia-B</SimplePara></entry><entry colname="c3" align="char" char="."><SimplePara>25.0</SimplePara></entry><entry colname="c4" align="char" char="."><SimplePara>0.13</SimplePara></entry><entry colname="c5" align="char" char="."><SimplePara>0.01</SimplePara></entry><entry colname="c6" align="char" char="."><SimplePara>0.08</SimplePara></entry><entry colname="c7" align="char" char="."><SimplePara>0.21</SimplePara></entry><entry colname="c8"><SimplePara>66</SimplePara></entry><entry colname="c9"/><entry colname="c10"><SimplePara><Emphasis Type="Bold">SNNP</Emphasis><Superscript><Emphasis Type="Bold">m</Emphasis></Superscript></SimplePara></entry><entry colname="c11"><SimplePara><Emphasis Type="Bold">50.6</Emphasis></SimplePara></entry><entry colname="c12"><SimplePara><Emphasis Type="Bold">0.30</Emphasis></SimplePara></entry><entry colname="c13"><SimplePara><Emphasis Type="Bold">0.02</Emphasis></SimplePara></entry><entry colname="c14"><SimplePara><Emphasis Type="Bold">0.19</Emphasis></SimplePara></entry><entry colname="c15"><SimplePara><Emphasis Type="Bold">0.12</Emphasis></SimplePara></entry><entry colname="c16"><SimplePara><Emphasis Type="Bold">46</Emphasis></SimplePara></entry></row><row><entry colname="c1"><SimplePara>212865</SimplePara></entry><entry colname="c2"><SimplePara>Oromia-B</SimplePara></entry><entry colname="c3" align="char" char="."><SimplePara>50.0</SimplePara></entry><entry colname="c4" align="char" char="."><SimplePara>0.29</SimplePara></entry><entry colname="c5" align="char" char="."><SimplePara>0.01</SimplePara></entry><entry colname="c6" align="char" char="."><SimplePara>0.19</SimplePara></entry><entry colname="c7" align="char" char="."><SimplePara>0.11</SimplePara></entry><entry colname="c8"><SimplePara>50</SimplePara></entry><entry colname="c9"><SimplePara>237508</SimplePara></entry><entry colname="c10"><SimplePara>Tigray-D</SimplePara></entry><entry colname="c11"><SimplePara>41.7</SimplePara></entry><entry colname="c12"><SimplePara>0.29</SimplePara></entry><entry colname="c13"><SimplePara>0.03</SimplePara></entry><entry colname="c14"><SimplePara>0.19</SimplePara></entry><entry colname="c15"><SimplePara>0.10</SimplePara></entry><entry colname="c16"><SimplePara>63</SimplePara></entry></row><row><entry colname="c1"><SimplePara>237950</SimplePara></entry><entry colname="c2"><SimplePara>Oromia-B</SimplePara></entry><entry colname="c3" align="char" char="."><SimplePara>50.0</SimplePara></entry><entry colname="c4" align="char" char="."><SimplePara>0.25</SimplePara></entry><entry colname="c5" align="char" char="."><SimplePara>0.01</SimplePara></entry><entry colname="c6" align="char" char="."><SimplePara>0.17</SimplePara></entry><entry colname="c7" align="char" char="."><SimplePara>0.14</SimplePara></entry><entry colname="c8"><SimplePara>47</SimplePara></entry><entry colname="c9"><SimplePara>234055</SimplePara></entry><entry colname="c10"><SimplePara>Tigray-M</SimplePara></entry><entry colname="c11"><SimplePara>41.7</SimplePara></entry><entry colname="c12"><SimplePara>0.19</SimplePara></entry><entry colname="c13"><SimplePara>0.01</SimplePara></entry><entry colname="c14"><SimplePara>0.12</SimplePara></entry><entry colname="c15"><SimplePara>0.14</SimplePara></entry><entry colname="c16"><SimplePara>55</SimplePara></entry></row><row><entry colname="c1"><SimplePara>230864</SimplePara></entry><entry colname="c2"><SimplePara>Oromia-MrH</SimplePara></entry><entry colname="c3" align="char" char="."><SimplePara>41.7</SimplePara></entry><entry colname="c4" align="char" char="."><SimplePara>0.21</SimplePara></entry><entry colname="c5" align="char" char="."><SimplePara>0.02</SimplePara></entry><entry colname="c6" align="char" char="."><SimplePara>0.13</SimplePara></entry><entry colname="c7" align="char" char="."><SimplePara>0.20</SimplePara></entry><entry colname="c8"><SimplePara>48</SimplePara></entry><entry colname="c9"/><entry colname="c10"><SimplePara><Emphasis Type="Bold">Tigray</Emphasis><Superscript><Emphasis Type="Bold">m</Emphasis></Superscript></SimplePara></entry><entry colname="c11"><SimplePara><Emphasis Type="Bold">41.7</Emphasis></SimplePara></entry><entry colname="c12"><SimplePara><Emphasis Type="Bold">0.24</Emphasis></SimplePara></entry><entry colname="c13"><SimplePara><Emphasis Type="Bold">0.02</Emphasis></SimplePara></entry><entry colname="c14"><SimplePara><Emphasis Type="Bold">0.16</Emphasis></SimplePara></entry><entry colname="c15"><SimplePara><Emphasis Type="Bold">0.12</Emphasis></SimplePara></entry><entry colname="c16"><SimplePara><Emphasis Type="Bold">59</Emphasis></SimplePara></entry></row><row><entry colname="c1"><SimplePara>230858</SimplePara></entry><entry colname="c2"><SimplePara>Oromia-MsH</SimplePara></entry><entry colname="c3" align="char" char="."><SimplePara>41.7</SimplePara></entry><entry colname="c4" align="char" char="."><SimplePara>0.2</SimplePara></entry><entry colname="c5" align="char" char="."><SimplePara>0.00</SimplePara></entry><entry colname="c6" align="char" char="."><SimplePara>0.13</SimplePara></entry><entry colname="c7" align="char" char="."><SimplePara>0.18</SimplePara></entry><entry colname="c8"><SimplePara>38</SimplePara></entry><entry colname="c9"><SimplePara>32048</SimplePara></entry><entry colname="c10"><SimplePara>Ethiopia-U</SimplePara></entry><entry colname="c11"><SimplePara>8.3</SimplePara></entry><entry colname="c12"><SimplePara>0.06</SimplePara></entry><entry colname="c13"><SimplePara>0.00</SimplePara></entry><entry colname="c14"><SimplePara>0.05</SimplePara></entry><entry colname="c15"><SimplePara>0.76</SimplePara></entry><entry colname="c16"><SimplePara>46</SimplePara></entry></row><row><entry colname="c1"><SimplePara>230862</SimplePara></entry><entry colname="c2"><SimplePara>Oromia-MsH</SimplePara></entry><entry colname="c3" align="char" char="."><SimplePara>58.3</SimplePara></entry><entry colname="c4" align="char" char="."><SimplePara>0.34</SimplePara></entry><entry colname="c5" align="char" char="."><SimplePara>0.03</SimplePara></entry><entry colname="c6" align="char" char="."><SimplePara>0.22</SimplePara></entry><entry colname="c7" align="char" char="."><SimplePara>0.12</SimplePara></entry><entry colname="c8"><SimplePara>48</SimplePara></entry><entry colname="c9"><SimplePara>32776</SimplePara></entry><entry colname="c10"><SimplePara>Ethiopia-U</SimplePara></entry><entry colname="c11"><SimplePara>66.7</SimplePara></entry><entry colname="c12"><SimplePara>0.41</SimplePara></entry><entry colname="c13"><SimplePara>0.00</SimplePara></entry><entry colname="c14"><SimplePara>0.27</SimplePara></entry><entry colname="c15"><SimplePara>0.09</SimplePara></entry><entry colname="c16"><SimplePara>53</SimplePara></entry></row><row><entry colname="c1"><SimplePara>32730</SimplePara></entry><entry colname="c2"><SimplePara>Oromia-J</SimplePara></entry><entry colname="c3" align="char" char="."><SimplePara>58.3</SimplePara></entry><entry colname="c4" align="char" char="."><SimplePara>0.34</SimplePara></entry><entry colname="c5" align="char" char="."><SimplePara>0.02</SimplePara></entry><entry colname="c6" align="char" char="."><SimplePara>0.22</SimplePara></entry><entry colname="c7" align="char" char="."><SimplePara>0.09</SimplePara></entry><entry colname="c8"><SimplePara>29</SimplePara></entry><entry colname="c9"><SimplePara>NGB21659</SimplePara></entry><entry colname="c10"><SimplePara>Norway-1</SimplePara></entry><entry colname="c11"><SimplePara>0.0</SimplePara></entry><entry colname="c12"><SimplePara>0.00</SimplePara></entry><entry colname="c13"><SimplePara>0.00</SimplePara></entry><entry colname="c14"><SimplePara>0.00</SimplePara></entry><entry colname="c15"><SimplePara>0.26</SimplePara></entry><entry colname="c16"><SimplePara>-</SimplePara></entry></row><row><entry colname="c1"><SimplePara>213195</SimplePara></entry><entry colname="c2"><SimplePara>Oromia-J</SimplePara></entry><entry colname="c3" align="char" char="."><SimplePara>50.0</SimplePara></entry><entry colname="c4" align="char" char="."><SimplePara>0.36</SimplePara></entry><entry colname="c5" align="char" char="."><SimplePara>0.01</SimplePara></entry><entry colname="c6" align="char" char="."><SimplePara>0.24</SimplePara></entry><entry colname="c7" align="char" char="."><SimplePara>0.08</SimplePara></entry><entry colname="c8"><SimplePara>35</SimplePara></entry><entry colname="c9"><SimplePara>NGB7131</SimplePara></entry><entry colname="c10"><SimplePara>Norway-2</SimplePara></entry><entry colname="c11"><SimplePara>0.0</SimplePara></entry><entry colname="c12"><SimplePara>0.00</SimplePara></entry><entry colname="c13"><SimplePara>0.00</SimplePara></entry><entry colname="c14"><SimplePara>0.00</SimplePara></entry><entry colname="c15"><SimplePara>0.13</SimplePara></entry><entry colname="c16"><SimplePara>-</SimplePara></entry></row><row><entry colname="c1"><SimplePara>237945</SimplePara></entry><entry colname="c2"><SimplePara>Oromia-MW</SimplePara></entry><entry colname="c3" align="char" char="."><SimplePara>41.7</SimplePara></entry><entry colname="c4" align="char" char="."><SimplePara>0.23</SimplePara></entry><entry colname="c5" align="char" char="."><SimplePara>0.02</SimplePara></entry><entry colname="c6" align="char" char="."><SimplePara>0.16</SimplePara></entry><entry colname="c7" align="char" char="."><SimplePara>0.09</SimplePara></entry><entry colname="c8"><SimplePara>27</SimplePara></entry><entry colname="c9"/><entry colname="c10"><SimplePara><Emphasis Type="Bold">Norway</Emphasis><Superscript><Emphasis Type="Bold">m</Emphasis></Superscript></SimplePara></entry><entry colname="c11"><SimplePara><Emphasis Type="Bold">0.0</Emphasis></SimplePara></entry><entry colname="c12"><SimplePara><Emphasis Type="Bold">0.00</Emphasis></SimplePara></entry><entry colname="c13"><SimplePara><Emphasis Type="Bold">0.00</Emphasis></SimplePara></entry><entry colname="c14"><SimplePara><Emphasis Type="Bold">0.00</Emphasis></SimplePara></entry><entry colname="c15"><SimplePara><Emphasis Type="Bold">0.19</Emphasis></SimplePara></entry><entry colname="c16"><SimplePara><Emphasis Type="Bold">-</Emphasis></SimplePara></entry></row><row><entry colname="c1"><SimplePara>202282</SimplePara></entry><entry colname="c2"><SimplePara>Oromia-MW</SimplePara></entry><entry colname="c3" align="char" char="."><SimplePara>58.3</SimplePara></entry><entry colname="c4" align="char" char="."><SimplePara>0.38</SimplePara></entry><entry colname="c5" align="char" char="."><SimplePara>0.02</SimplePara></entry><entry colname="c6" align="char" char="."><SimplePara>0.24</SimplePara></entry><entry colname="c7" align="char" char="."><SimplePara>0.08</SimplePara></entry><entry colname="c8"><SimplePara>41</SimplePara></entry><entry colname="c9"><SimplePara>NGB103816</SimplePara></entry><entry colname="c10"><SimplePara>USA</SimplePara></entry><entry colname="c11"><SimplePara>16.7</SimplePara></entry><entry colname="c12"><SimplePara>0.08</SimplePara></entry><entry colname="c13"><SimplePara>0.01</SimplePara></entry><entry colname="c14"><SimplePara>0.06</SimplePara></entry><entry colname="c15"><SimplePara>0.15</SimplePara></entry><entry colname="c16"><SimplePara>-</SimplePara></entry></row><row><entry colname="c1"><SimplePara>203094</SimplePara></entry><entry colname="c2"><SimplePara>Oromia-MS</SimplePara></entry><entry colname="c3" align="char" char="."><SimplePara>50.0</SimplePara></entry><entry colname="c4" align="char" char="."><SimplePara>0.42</SimplePara></entry><entry colname="c5" align="char" char="."><SimplePara>0.00</SimplePara></entry><entry colname="c6" align="char" char="."><SimplePara>0.28</SimplePara></entry><entry colname="c7" align="char" char="."><SimplePara>0.09</SimplePara></entry><entry colname="c8"><SimplePara>47</SimplePara></entry><entry colname="c9"/><entry colname="c10"/><entry colname="c11"/><entry colname="c12"/><entry colname="c13"/><entry colname="c14"/><entry colname="c15"/><entry colname="c16"/></row></tbody></tgroup><tfooter><SimplePara>Mean Nei’s minimum genetic distance is a measure of the average genetic distance of each accession from the other accessions. The range of Nei’s minimum genetic distance between accessions was 0002 (accessions 230858 vs 230048) to 0938 (accessions 32048 vs NGB7131)</SimplePara><SimplePara>All accessions were represented by 12 individuals except NGB103816 and 237508, which were represented by 9 and 11 individuals, respectively</SimplePara><SimplePara><Superscript>a</Superscript><Emphasis Type="Italic">Acc</Emphasis> accession; <Superscript>b</Superscript><Emphasis Type="Italic">SNNP</Emphasis> South nations and nationalities region; <Emphasis Type="Italic">B-G</Emphasis> Benishangul and Gumuz; <Emphasis Type="Italic">MG</Emphasis> Misrak Gojam; <Emphasis Type="Italic">SG</Emphasis> Semen Gonder; <Emphasis Type="Italic">SW</Emphasis> Semen Wello; <Emphasis Type="Italic">DW</Emphasis> Debub Wello; <Emphasis Type="Italic">O</Emphasis> Oromia; <Emphasis Type="Italic">SS</Emphasis> Semen Shewa; <Emphasis Type="Italic">A</Emphasis> Arsi; <Emphasis Type="Italic">B</Emphasis> Bale; <Emphasis Type="Italic">MrH</Emphasis> M’irab Harerge; <Emphasis Type="Italic">MsH</Emphasis> Misrak Harerge; <Emphasis Type="Italic">J</Emphasis> Jimma; <Emphasis Type="Italic">MW</Emphasis> Misrak Welega; <Emphasis Type="Italic">MS</Emphasis> Misrak Shewa; <Emphasis Type="Italic">BM</Emphasis> Bench Maji; <Emphasis Type="Italic">H</Emphasis> Hadiya; <Emphasis Type="Italic">G</Emphasis> Gurage; <Emphasis Type="Italic">K</Emphasis> Kembata; <Emphasis Type="Italic">Ge</Emphasis> Gedeo; <Emphasis Type="Italic">S</Emphasis> Sidama; <Emphasis Type="Italic">SO</Emphasis> Semen Omo; <Emphasis Type="Italic">D</Emphasis> Debubawi; <Emphasis Type="Italic">M</Emphasis> Mehakelawi; <Emphasis Type="Italic">U</Emphasis> Unknown; <Superscript><Emphasis Type="Italic">m</Emphasis></Superscript> mean</SimplePara></tfooter></Table></Para><Para ID="Par21">The mean Nei’s minimum genetic distance of an accession from all other accessions had a range of 0.07 (accessions 32436, 228068, 225816 and 32715) to 0.76 (accession 32048). Other accessions with a relatively high mean genetic distance from the rest of the accessions include NGB21659 (0.26), 230048 (0.21) and 230864 (0.20; Table <InternalRef RefID="Tab5">5</InternalRef>). Interestingly, the mean genetic distance between accessions within regions in Ethiopia was lower than the mean genetic distance between the whole accessions studied, except in the case of Tigray, which was represented by only two accessions. The mean genetic distance between accessions within Amhara region was 0.05 whereas the mean genetic distance between accessions from Amhara and accessions from other origin was 0.11 (Table <InternalRef RefID="Tab6">6</InternalRef>). Similarly, the mean genetic distance between accessions within Oromia region was 0.09 whereas the mean genetic distance between accessions from Oromia and other accessions was 0.14. Excluding accession 32048 (an outlier), the overall mean genetic distance between Ethiopian accessions was 0.08 whereas the mean genetic distance between Ethiopian accessions and accessions from other countries was 0.16 (Table <InternalRef RefID="Tab6">6</InternalRef>).<Table ID="Tab6" Float="Yes"><Caption Language="En"><CaptionNumber>Table 6</CaptionNumber><CaptionContent><SimplePara>Mean Nei’s minimum genetic distance between groups of accessions grouped based on regions within Ethiopia or country of origin</SimplePara></CaptionContent></Caption><tgroup cols="10" align="left"><colspec colnum="1" colname="c1" align="left"/><colspec colnum="2" colname="c2" align="left"/><colspec colnum="3" colname="c3" align="left"/><colspec colnum="4" colname="c4" align="left"/><colspec colnum="5" colname="c5" align="left"/><colspec colnum="6" colname="c6" align="left"/><colspec colnum="7" colname="c7" align="left"/><colspec colnum="8" colname="c8" align="char" char="."/><colspec colnum="9" colname="c9" align="left"/><colspec colnum="10" colname="c10" align="char" char="."/><thead><row><entry colname="c1"/><entry colname="c2"><SimplePara>Amhara<Superscript>a</Superscript></SimplePara></entry><entry colname="c3"><SimplePara>B-G<Superscript>a</Superscript></SimplePara></entry><entry colname="c4"><SimplePara>Oromia<Superscript>a</Superscript></SimplePara></entry><entry colname="c5"><SimplePara>SNNP<Superscript>a</Superscript></SimplePara></entry><entry colname="c6"><SimplePara>Tigray<Superscript>a</Superscript></SimplePara></entry><entry colname="c7"><SimplePara>Ethiopia<Superscript>b</Superscript></SimplePara></entry><entry colname="c8"><SimplePara>Norway</SimplePara></entry><entry colname="c9"><SimplePara>USA</SimplePara></entry><entry colname="c10"><SimplePara>Rest<Superscript>c</Superscript></SimplePara></entry></row></thead><tbody><row><entry colname="c1"><SimplePara>Amhara</SimplePara></entry><entry colname="c2"><SimplePara><Emphasis Type="Bold">0.05</Emphasis></SimplePara></entry><entry colname="c3"><SimplePara>0.04</SimplePara></entry><entry colname="c4"><SimplePara>0.02</SimplePara></entry><entry colname="c5"><SimplePara>0.01</SimplePara></entry><entry colname="c6"><SimplePara>0.02</SimplePara></entry><entry colname="c7"><SimplePara>na</SimplePara></entry><entry colname="c8" align="char" char="."><SimplePara>0.05</SimplePara></entry><entry colname="c9"><SimplePara>0.09</SimplePara></entry><entry colname="c10" align="char" char="."><SimplePara>0.11</SimplePara></entry></row><row><entry colname="c1"><SimplePara>B-G</SimplePara></entry><entry colname="c2"><SimplePara>0.04</SimplePara></entry><entry colname="c3"><SimplePara>na</SimplePara></entry><entry colname="c4"><SimplePara>0.08</SimplePara></entry><entry colname="c5"><SimplePara>0.06</SimplePara></entry><entry colname="c6"><SimplePara>0.04</SimplePara></entry><entry colname="c7"><SimplePara>na</SimplePara></entry><entry colname="c8" align="char" char="."><SimplePara>0.08</SimplePara></entry><entry colname="c9"><SimplePara>0.09</SimplePara></entry><entry colname="c10" align="char" char="."><SimplePara>0.11</SimplePara></entry></row><row><entry colname="c1"><SimplePara>Oromia</SimplePara></entry><entry colname="c2"><SimplePara>0.02</SimplePara></entry><entry colname="c3"><SimplePara>0.08</SimplePara></entry><entry colname="c4"><SimplePara><Emphasis Type="Bold">0.09</Emphasis></SimplePara></entry><entry colname="c5"><SimplePara>0.03</SimplePara></entry><entry colname="c6"><SimplePara>0.03</SimplePara></entry><entry colname="c7"><SimplePara>na</SimplePara></entry><entry colname="c8" align="char" char="."><SimplePara>0.10</SimplePara></entry><entry colname="c9"><SimplePara>0.12</SimplePara></entry><entry colname="c10" align="char" char="."><SimplePara>0.14</SimplePara></entry></row><row><entry colname="c1"><SimplePara>SNNP</SimplePara></entry><entry colname="c2"><SimplePara>0.01</SimplePara></entry><entry colname="c3"><SimplePara>0.06</SimplePara></entry><entry colname="c4"><SimplePara>0.03</SimplePara></entry><entry colname="c5"><SimplePara><Emphasis Type="Bold">0.07</Emphasis></SimplePara></entry><entry colname="c6"><SimplePara>0.04</SimplePara></entry><entry colname="c7"><SimplePara>na</SimplePara></entry><entry colname="c8" align="char" char="."><SimplePara>0.07</SimplePara></entry><entry colname="c9"><SimplePara>0.08</SimplePara></entry><entry colname="c10" align="char" char="."><SimplePara>0.12</SimplePara></entry></row><row><entry colname="c1"><SimplePara>Tigray</SimplePara></entry><entry colname="c2"><SimplePara>0.02</SimplePara></entry><entry colname="c3"><SimplePara>0.04</SimplePara></entry><entry colname="c4"><SimplePara>0.03</SimplePara></entry><entry colname="c5"><SimplePara>0.04</SimplePara></entry><entry colname="c6"><SimplePara><Emphasis Type="Bold">0.15</Emphasis></SimplePara></entry><entry colname="c7"><SimplePara>na</SimplePara></entry><entry colname="c8" align="char" char="."><SimplePara>0.07</SimplePara></entry><entry colname="c9"><SimplePara>0.11</SimplePara></entry><entry colname="c10" align="char" char="."><SimplePara>0.12</SimplePara></entry></row><row><entry colname="c1"><SimplePara>Ethiopia</SimplePara></entry><entry colname="c2"><SimplePara>na</SimplePara></entry><entry colname="c3"><SimplePara>na</SimplePara></entry><entry colname="c4"><SimplePara>na</SimplePara></entry><entry colname="c5"><SimplePara>na</SimplePara></entry><entry colname="c6"><SimplePara>na</SimplePara></entry><entry colname="c7"><SimplePara><Emphasis Type="Bold">0.08</Emphasis></SimplePara></entry><entry colname="c8" align="char" char="."><SimplePara>0.18</SimplePara></entry><entry colname="c9"><SimplePara>0.13</SimplePara></entry><entry colname="c10" align="char" char="."><SimplePara>0.16</SimplePara></entry></row><row><entry colname="c1"><SimplePara>Norway</SimplePara></entry><entry colname="c2"><SimplePara>0.05</SimplePara></entry><entry colname="c3"><SimplePara>0.08</SimplePara></entry><entry colname="c4"><SimplePara>0.10</SimplePara></entry><entry colname="c5"><SimplePara>0.07</SimplePara></entry><entry colname="c6"><SimplePara>0.07</SimplePara></entry><entry colname="c7"><SimplePara>0.18</SimplePara></entry><entry colname="c8" align="char" char="."><SimplePara><Emphasis Type="Bold">0.29</Emphasis></SimplePara></entry><entry colname="c9"><SimplePara>0.16</SimplePara></entry><entry colname="c10" align="char" char="."><SimplePara>0.19</SimplePara></entry></row><row><entry colname="c1"><SimplePara>USA</SimplePara></entry><entry colname="c2"><SimplePara>0.09</SimplePara></entry><entry colname="c3"><SimplePara>0.09</SimplePara></entry><entry colname="c4"><SimplePara>0.12</SimplePara></entry><entry colname="c5"><SimplePara>0.08</SimplePara></entry><entry colname="c6"><SimplePara>0.11</SimplePara></entry><entry colname="c7"><SimplePara>0.13</SimplePara></entry><entry colname="c8" align="char" char="."><SimplePara>0.16</SimplePara></entry><entry colname="c9"><SimplePara>na</SimplePara></entry><entry colname="c10" align="char" char="."><SimplePara>0.15</SimplePara></entry></row></tbody></tgroup><tfooter><SimplePara>Values in bold refer to mean genetic distance between accessions within a region (country)</SimplePara><SimplePara><Emphasis Type="Italic">na</Emphasis> not applicable</SimplePara><SimplePara><Superscript>a</Superscript>Different regions within Ethiopia; <Superscript>b</Superscript>Accession 32048 (an outlier) was excluded from the analysis <Superscript>c</Superscript>Values in this column refer to mean genetic distance between groups of accessions from a region (country) given in the corresponding row and the rest of the accessions</SimplePara></tfooter></Table></Para><Para ID="Par22">Cluster analysis based on Rogers genetic distance coefficient was done for accessions, sub-regions and regions (Fig. <InternalRef RefID="Fig2">2</InternalRef>). First, accession 32048 was separated from the rest of the accessions with 100 % bootstrap support, and was followed by accession NGB21659 from Norway, also with 100 % bootstrap support. Three accessions from southeastern and eastern Ethiopia (230864, 230048 and 2330858) formed a cluster with 92 % bootstrap support. The other major clusters in Fig. <InternalRef RefID="Fig2">2a</InternalRef> were not supported by high bootstrap values. Accessions NGB103816 (USA) and NGB7131 (Norway) were not separated from Ethiopian accessions. At sub-region level Bale and Harerge formed a separate cluster with 100 % bootstrap support (Fig. <InternalRef RefID="Fig2">2b</InternalRef>). At region level, Amhara region clustered with SNNP with 58 % bootstrap support (Fig. <InternalRef RefID="Fig2">2c</InternalRef>).<Figure ID="Fig2" Float="Yes" Category="Standard"><Caption Language="En"><CaptionNumber>Fig. 2</CaptionNumber><CaptionContent><SimplePara>Rogers genetic distance-based UPGMA phenograms for (<Emphasis Type="Bold">a</Emphasis>) 46 accessions of <Emphasis Type="Italic">P. sativum</Emphasis> subsp. <Emphasis Type="Italic">sativum</Emphasis> (sub-region or country of origin of each accession is given in front of the accession name); (<Emphasis Type="Bold">b</Emphasis>) 18 groups of accessions after grouping Ethiopian accessions into sub-region of origin; (<Emphasis Type="Bold">c</Emphasis>) seven groups of the accessions after grouping Ethiopian accessions into their regions of origin. Sub-regions in “B” that belong to the same region are connected to each other and to their corresponding region in “C” with arrows. The two Ethiopian accessions with unknown site of collections (32048 and 32776) were excluded in the case of “B” and “C”. Numbers in front of the branches are bootstrap values (only bootstrap values more than 50 % are shown)</SimplePara></CaptionContent></Caption><MediaObject ID="MO2"><ImageObject FileRef="12863_2015_261_Fig2_HTML.jpg" Format="JPEG" Color="BlackWhite" Type="Linedraw" Rendition="HTML"/></MediaObject></Figure></Para><Para ID="Par23">Analysis of molecular variance (AMOVA) has revealed significant variation among accessions (P &lt; 0.001) (Table <InternalRef RefID="Tab7">7</InternalRef>). The genetic differentiation among accessions was 41 % while the variation within was 59 %. Furthermore, accessions were pooled into different groups to determine the levels of genetic differentiations among them. In all cases, the genetic differentiation among groups was highly significant even though the levels of differentiations were different. The genetic differentiation between a group of Ethiopian accessions and a group comprising accessions from abroad was 10 % (Table <InternalRef RefID="Tab7">7</InternalRef>). Similarly, only 8 % of the total genetic variation differentiates groups of accessions that were grouped according to regions of origin within Ethiopia. Analysis to determine the level of differentiation among altitudinal groups also gave low in-between variation (2 %).<Table ID="Tab7" Float="Yes"><Caption Language="En"><CaptionNumber>Table 7</CaptionNumber><CaptionContent><SimplePara>Variation among and within all accessions of field peas as well as among and within groups of accessions, grouped based on different criteria</SimplePara></CaptionContent></Caption><tgroup cols="8" align="left"><colspec colnum="1" colname="c1" align="left"/><colspec colnum="2" colname="c2" align="left"/><colspec colnum="3" colname="c3" align="left"/><colspec colnum="4" colname="c4" align="char" char="."/><colspec colnum="5" colname="c5" align="char" char="."/><colspec colnum="6" colname="c6" align="left"/><colspec colnum="7" colname="c7" align="left"/><colspec colnum="8" colname="c8" align="left"/><thead><row><entry colname="c1"><SimplePara>Number of accessions</SimplePara></entry><entry colname="c2"><SimplePara>Source of variation</SimplePara></entry><entry colname="c3"><SimplePara>d.f.</SimplePara></entry><entry colname="c4"><SimplePara>Sum of squares</SimplePara></entry><entry colname="c5"><SimplePara>Variance components</SimplePara></entry><entry colname="c6"><SimplePara>%age of variation</SimplePara></entry><entry colname="c7"><SimplePara>FST</SimplePara></entry><entry colname="c8"><SimplePara>probability</SimplePara></entry></row></thead><tbody><row><entry colname="c1"><SimplePara>46</SimplePara></entry><entry colname="c2"><SimplePara>Among all accessions</SimplePara></entry><entry colname="c3"><SimplePara>45</SimplePara></entry><entry colname="c4" align="char" char="."><SimplePara>521.5</SimplePara></entry><entry colname="c5" align="char" char="."><SimplePara>0.47 Va</SimplePara></entry><entry colname="c6"><SimplePara>40.74</SimplePara></entry><entry colname="c7"><SimplePara>0.40</SimplePara></entry><entry colname="c8"><SimplePara>Va and FST = 0.0000</SimplePara></entry></row><row><entry colname="c1"/><entry colname="c2"><SimplePara>Within all accessions</SimplePara></entry><entry colname="c3"><SimplePara>1048</SimplePara></entry><entry colname="c4" align="char" char="."><SimplePara>699.1</SimplePara></entry><entry colname="c5" align="char" char="."><SimplePara>0.68 Vb</SimplePara></entry><entry colname="c6"><SimplePara>59.26</SimplePara></entry><entry colname="c7"/><entry colname="c8"/></row><row><entry colname="c1"/><entry colname="c2"><SimplePara>Total</SimplePara></entry><entry colname="c3"><SimplePara>1093</SimplePara></entry><entry colname="c4" align="char" char="."><SimplePara>1220.6</SimplePara></entry><entry colname="c5" align="char" char="."><SimplePara>1.15</SimplePara></entry><entry colname="c6"/><entry colname="c7"/><entry colname="c8"/></row><row><entry colname="c1"><SimplePara>46</SimplePara></entry><entry colname="c2"><SimplePara>Among countries of origin<Superscript>a</Superscript></SimplePara></entry><entry colname="c3"><SimplePara>1</SimplePara></entry><entry colname="c4" align="char" char="."><SimplePara>23.3</SimplePara></entry><entry colname="c5" align="char" char="."><SimplePara>0.19 Va</SimplePara></entry><entry colname="c6"><SimplePara>10.03</SimplePara></entry><entry colname="c7"><SimplePara>0.10</SimplePara></entry><entry colname="c8"><SimplePara>Va and FST = 0.0000</SimplePara></entry></row><row><entry colname="c1"/><entry colname="c2"><SimplePara>Within countries of origin<Superscript>a</Superscript></SimplePara></entry><entry colname="c3"><SimplePara>1092</SimplePara></entry><entry colname="c4" align="char" char="."><SimplePara>1835.1</SimplePara></entry><entry colname="c5" align="char" char="."><SimplePara>1.76 Vb</SimplePara></entry><entry colname="c6"><SimplePara>89.96</SimplePara></entry><entry colname="c7"/><entry colname="c8"/></row><row><entry colname="c1"/><entry colname="c2"><SimplePara>Total</SimplePara></entry><entry colname="c3"><SimplePara>1093</SimplePara></entry><entry colname="c4" align="char" char="."><SimplePara>1858.4</SimplePara></entry><entry colname="c5" align="char" char="."><SimplePara>1.95</SimplePara></entry><entry colname="c6"/><entry colname="c7"/><entry colname="c8"/></row><row><entry colname="c1"><SimplePara>41</SimplePara></entry><entry colname="c2"><SimplePara>Among regions<Superscript>b</Superscript></SimplePara></entry><entry colname="c3"><SimplePara>4</SimplePara></entry><entry colname="c4" align="char" char="."><SimplePara>91.7</SimplePara></entry><entry colname="c5" align="char" char="."><SimplePara>0.13 Va</SimplePara></entry><entry colname="c6"><SimplePara>7.64</SimplePara></entry><entry colname="c7"><SimplePara>0.08</SimplePara></entry><entry colname="c8"><SimplePara>Va and FST = 0.0000</SimplePara></entry></row><row><entry colname="c1"/><entry colname="c2"><SimplePara>Within regions<Superscript>b</Superscript></SimplePara></entry><entry colname="c3"><SimplePara>977</SimplePara></entry><entry colname="c4" align="char" char="."><SimplePara>1448.3</SimplePara></entry><entry colname="c5" align="char" char="."><SimplePara>1.54 Vb</SimplePara></entry><entry colname="c6"><SimplePara>92.36</SimplePara></entry><entry colname="c7"/><entry colname="c8"/></row><row><entry colname="c1"/><entry colname="c2"><SimplePara>Total</SimplePara></entry><entry colname="c3"><SimplePara>981</SimplePara></entry><entry colname="c4" align="char" char="."><SimplePara>1539.9</SimplePara></entry><entry colname="c5" align="char" char="."><SimplePara>1.6</SimplePara></entry><entry colname="c6"/><entry colname="c7"/><entry colname="c8"/></row><row><entry colname="c1"><SimplePara>35</SimplePara></entry><entry colname="c2"><SimplePara>Among altitude groups<Superscript>c</Superscript></SimplePara></entry><entry colname="c3"><SimplePara>2</SimplePara></entry><entry colname="c4" align="char" char="."><SimplePara>23.0</SimplePara></entry><entry colname="c5" align="char" char="."><SimplePara>0.04 Va</SimplePara></entry><entry colname="c6"><SimplePara>2.11</SimplePara></entry><entry colname="c7"><SimplePara>0.02</SimplePara></entry><entry colname="c8"><SimplePara>Va and FST = 0.0000</SimplePara></entry></row><row><entry colname="c1"/><entry colname="c2"><SimplePara>With altitude groups<Superscript>c</Superscript></SimplePara></entry><entry colname="c3"><SimplePara>835</SimplePara></entry><entry colname="c4" align="char" char="."><SimplePara>1476.3</SimplePara></entry><entry colname="c5" align="char" char="."><SimplePara>1.85 Vb</SimplePara></entry><entry colname="c6"><SimplePara>97.89</SimplePara></entry><entry colname="c7"/><entry colname="c8"/></row><row><entry colname="c1"/><entry colname="c2"><SimplePara>Total</SimplePara></entry><entry colname="c3"><SimplePara>837</SimplePara></entry><entry colname="c4" align="char" char="."><SimplePara>1211.6</SimplePara></entry><entry colname="c5" align="char" char="."><SimplePara>1.89</SimplePara></entry><entry colname="c6"/><entry colname="c7"/><entry colname="c8"/></row></tbody></tgroup><tfooter><SimplePara>Different numbers of accessions were included in different groupings because not all accessions fulfil the criteria used for grouping the accessions except in the first and second cases. <Superscript>a</Superscript> = accessions were grouped into two groups (Ethiopian accessions and accessions from other countries); <Superscript>b</Superscript> = Accessions from Ethiopia were grouped into five groups according to their regions of origin (Amhara, Beni-Shangul, Oromia, SNNP and Tigray); <Superscript>c</Superscript> = Accessions from Ethiopia were grouped into three groups based on altitude of collections (&lt;2000; between 2000 and 2500 and &gt; 2500 m asl)</SimplePara></tfooter></Table></Para><Para ID="Par24">Based on the 37 alleles distributed over 12 EST-SSR loci, STRUCTURE software was used to analyze population structure. The structure simulation with STRUCTURE HARVERSTER demonstrated that the <Emphasis Type="Italic">K</Emphasis> value had the highest peak at <Emphasis Type="Italic">K</Emphasis> = 9, inferring that nine populations can incorporate all individuals from the 46 accessions with the highest likelihood. The structuring with <Emphasis Type="Italic">K</Emphasis> = 9 is shown in Fig. <InternalRef RefID="Fig3">3</InternalRef>. The predicted population structure for the accessions displayed partial membership to more than one population, and none of the accessions showed membership to only one population. Several accessions, including the genetically most diverse accession (32713), had partial membership to eight different populations. However, in accessions with no or very low genetic variation, such as the two Norwegian accessions and accession 32048, the vast majority of their alleles came from a single population. Similar to cluster analysis, the distinctness of accession 32048 was depicted in the STRUCTURE analysis (Fig. <InternalRef RefID="Fig3">3</InternalRef>) in that only very few other accessions share partial population membership (at very low proportion) with this accession. Furthermore, the structure analysis corroborates what is shown in the cluster analysis (Fig. <InternalRef RefID="Fig2">2a</InternalRef>) in that there is no clear segregation of accessions based on geographic origin.<Figure ID="Fig3" Float="Yes" Category="Standard"><Caption Language="En"><CaptionNumber>Fig. 3</CaptionNumber><CaptionContent><SimplePara>STRUCTURE analysis at <Emphasis Type="Italic">K</Emphasis> = 9 for 46 <Emphasis Type="Italic">P. sativum</Emphasis> accessions. The colors represent different clusters and the colors in each accession represent the average proportion of alleles that placed each accession under two or more clusters. The text above the figure refers to accession names; and the text below the figure refers to different regions within Ethiopia or countries from where the accessions originated. Note: Ethiopia* refers to Ethiopian accessions with unknown site of collection</SimplePara></CaptionContent></Caption><MediaObject ID="MO3"><ImageObject FileRef="12863_2015_261_Fig3_HTML.jpg" Format="JPEG" Color="BlackWhite" Type="Linedraw" Rendition="HTML"/></MediaObject></Figure></Para></Section1><Section1 Type="Discussion" ID="Sec8"><Heading>Discussion</Heading><Section2 ID="Sec9"><Heading>EST-SSR Markers</Heading><Para ID="Par25">New EST-SSRs for <Emphasis Type="Italic">P. sativum</Emphasis> subsp. <Emphasis Type="Italic">sativum</Emphasis> were developed from publicly available EST sequences in the present study. 73 % of these microsatellites are trinucleotide repeats whereas the remaining markers are either dinucleotide or hexanucleotide repeats. A high number of trinucleotide repeats among EST-SSRs is common in most cereal crops as well as in <Emphasis Type="Italic">P. sativum</Emphasis> [<CitationRef CitationID="CR13">13</CitationRef>, <CitationRef CitationID="CR27">27</CitationRef>, <CitationRef CitationID="CR28">28</CitationRef>]. Trinucleotide and hexanucleotide repeats are the most common SSRs, as length alterations of these SSRs rarely causes significant frame shift mutations during transcription [<CitationRef CitationID="CR27">27</CitationRef>, <CitationRef CitationID="CR29">29</CitationRef>, <CitationRef CitationID="CR30">30</CitationRef>]. Hence, such neutral length variations of SSRs are tolerated and passed to the next generation. About 40 % of the SSR loci were consistently amplified across the <Emphasis Type="Italic">P. satium</Emphasis> ssp. <Emphasis Type="Italic">sativum</Emphasis> accessions used during the development of these markers, which is similar to the work of Mishra et al. [<CitationRef CitationID="CR13">13</CitationRef>]. 80 % of these loci were polymorphic, which is slightly higher than that reported by Burstin et al. [<CitationRef CitationID="CR27">27</CitationRef>].</Para><Para ID="Par26">EST-SSR markers have an advantage of higher transferability to related genera as compared to SSRs from non-coding regions of a genome. This is due to the fact that they are located in the highly conserved transcribed region of the genome, with low vulnerability to random mutation [<CitationRef CitationID="CR27">27</CitationRef>, <CitationRef CitationID="CR31">31</CitationRef>, <CitationRef CitationID="CR32">32</CitationRef>]. In this study, 93 % of the SSR loci were shared by all taxa within the genus <Emphasis Type="Italic">Pisum</Emphasis>, and about 47 % of the loci were shared by all taxa studied. All loci except one were amplified in <Emphasis Type="Italic">P. fulvum</Emphasis> whereas less than 70 % of the loci were amplified in <Emphasis Type="Italic">V. faba</Emphasis> and <Emphasis Type="Italic">L. culinaris</Emphasis>. This is in line with the general trend that the across-taxa transferability of EST-SSR markers decreases with an increase in genetic distance between species [<CitationRef CitationID="CR33">33</CitationRef>]. Despite the successful amplification of most markers in the <Emphasis Type="Italic">Pisum</Emphasis> subspecies, the level of polymorphism was reduced as compared to that observed in <Emphasis Type="Italic">P. sativum</Emphasis> subsp. <Emphasis Type="Italic">sativum</Emphasis>. This reduced polymorphism in other <Emphasis Type="Italic">Pisum</Emphasis> subspecies could be attributed to the low number of individuals used as compared to that of <Emphasis Type="Italic">P. sativum</Emphasis> subsp. <Emphasis Type="Italic">sativum</Emphasis>.</Para></Section2><Section2 ID="Sec10"><Heading>Genetic diversity</Heading><Para ID="Par27">A total of 37 alleles were detected across 12 loci in 46 accessions of <Emphasis Type="Italic">P. sativum</Emphasis> subsp. <Emphasis Type="Italic">sativum</Emphasis>. PS10 was the most polymorphic locus with six alleles and a Shannon diversity index value of 0.96. Previous studies in <Emphasis Type="Italic">P. sativum</Emphasis> with EST-SSRs and genomic SSRs produced similar results as in this study with most polymorphic loci having seven alleles/locus [<CitationRef CitationID="CR27">27</CitationRef>, <CitationRef CitationID="CR34">34</CitationRef>]. The average number of alleles per locus of 3.1 revealed in the present study is comparable with that of previous reports of 3.6 [<CitationRef CitationID="CR27">27</CitationRef>] and 3.8 [<CitationRef CitationID="CR13">13</CitationRef>] in SSR-based studies in <Emphasis Type="Italic">P. sativum</Emphasis>.</Para><Para ID="Par28">Despite the fact that all markers used for genetic diversity analysis were polymorphic, the observed heterozygosity was in general low for all loci with the highest being 0.05 for the locus PS13 (Table <InternalRef RefID="Tab3">3</InternalRef>). The low heterozygosity is attributable to the fact that field pea is an inbreeder with cleistogamous flowers. The selfing nature of <Emphasis Type="Italic">P. sativum</Emphasis> could also be the reason behind the detection of private alleles in most of the loci studied. 25 % of the loci studied produced alleles unique to a single population (private alleles). Similarly, 25 % of the loci produced rare alleles restricted to one to two accessions with frequencies of less than 20 % and have overall frequencies of less than 1 % across the 46 accessions. In agreement with the present finding, Baranger et al. [<CitationRef CitationID="CR35">35</CitationRef>] reported rare alleles in <Emphasis Type="Italic">P. sativum</Emphasis> using EST-SSR loci. Rare and private alleles are of high implication as they might be in linkage disequilibrium with genes underlying desirable traits. Such alleles are important for tagging core collection sites as they could be exclusive to a specific population and/or locality [<CitationRef CitationID="CR36">36</CitationRef>]. It should be noted that mutations within a population will most likely remain within for selfing species like <Emphasis Type="Italic">P. sativum</Emphasis> and hence screening more accessions with these newly developed markers may lead to identification of more rare and private alleles of significance for field pea breeding.</Para><Para ID="Par29">The genetic diversity of most accessions is relatively high with more than 45 % of the accessions having Shannon diversity index of more than 0.3. Among the accessions studied, the most distinct was accession 32048. Unfortunately, the passport data for this accession was incomplete, and the only available information is that it was collected within Ethiopia. The present study revealed that this accession is distantly related to other accessions from Ethiopia; least diverse among the Ethiopian accessions and had several private alleles. The distinctness of this accession was clearly depicted in the cluster analysis (Fig. <InternalRef RefID="Fig2">2</InternalRef>), as it was separated from the rest of Ethiopian accessions with 100 % bootstrap support. These data suggest that this accession may not be an Ethiopian landrace, but a variety introduced to Ethiopia from abroad. However, if indeed this accession is of Ethiopian origin, further investigations should be conducted to identify its unique traits, such as nutritional quality and disease and pest resistance. Among the three accessions included from NordGen, no genetic variation was detected within the two Norwegian accessions suggesting that they are pure lines.</Para><Para ID="Par30">Analysis of molecular variance (AMOVA) revealed significant differentiation among accessions, regional and altitudinal groups. The level of differentiation among altitudinal groups is much lower (2 %) than that revealed among regions within Ethiopia (8 %). Hence, regions should get priority over altitudes when planning germplasm collecting missions in new areas that have not been covered previously. Comparison of pooled accessions showed a significant difference with relatively low FST scores between the pooled groups. It is possible that the close relationship between accessions from different regions within Ethiopia could be a consequence of seed exchange among farmers resulting in low differentiation in allele distributions. However, the overall comparison revealed significant variation among accessions, P &lt; 0.001 (Table <InternalRef RefID="Tab7">7</InternalRef>), due to the presence of significant number of private and rare alleles as well as differences in allele frequencies among accessions.</Para><Para ID="Par31">The present study did not reveal clear pattern of clustering of accessions according to their geographic origin (Fig. <InternalRef RefID="Fig2">2</InternalRef>). For example, accessions from USA and Norway were not clearly segregated from those originating in Ethiopia. Accessions from different region within Ethiopia were also clustered with no clear pattern. This is mainly attributable to gene flow between regions at different rates. Previous studies in <Emphasis Type="Italic">P. sativum</Emphasis> with morphological and molecular markers also showed the absence of correspondence between genetic distance and geographical distance [<CitationRef CitationID="CR2">2</CitationRef>, <CitationRef CitationID="CR6">6</CitationRef>, <CitationRef CitationID="CR37">37</CitationRef>, <CitationRef CitationID="CR38">38</CitationRef>]. Mixed clustering pattern of accessions was highlighted in the STRUCUTRE software-based population structure (Fig. <InternalRef RefID="Fig3">3</InternalRef>) in that the vast majority of the accessions had individual genotypes that show partial membership to multiple clusters. Structure simulation revealed that the highest <Emphasis Type="Italic">K</Emphasis> value is at L(<Emphasis Type="Italic">K</Emphasis>) = 9, inferring all 548 individuals can be grouped into nine populations with the highest probability (Additional file <InternalRef RefID="MOESM4">4</InternalRef>).</Para><Para ID="Par32">All Ethiopian accessions used in this study have been screened for resistance against pea weevil [<CitationRef CitationID="CR5">5</CitationRef>]. The mean percent seed damage (PSD) of these accessions during field trials conducted at three sites in Ethiopia ranged from 27 % (accessions 237945 and 32509) to 68 % (accession 32711), which is more than two-fold (see Table <InternalRef RefID="Tab5">5</InternalRef>). No rare or private allele was recorded for the two accessions with the lowest PSD. However, accession 32730 (PSD = 29 %) has an allele that it shared only with accession 32048. Accession 32048, which is the most genetically distinct accession, had a PSD of 46 %. Such alleles might be linked to quantitative trait loci (QTL) conferring resistance against pea weevil in field peas and, if so, could potentially be used in marker assisted breeding to develop resistant varieties. Furthermore, most of the newly developed markers were successfully amplified in <Emphasis Type="Italic">P. fulvum</Emphasis>. Since <Emphasis Type="Italic">P. fulvum</Emphasis> is known to have enhanced resistance against pea weevil [<CitationRef CitationID="CR39">39</CitationRef>, <CitationRef CitationID="CR40">40</CitationRef>], those markers that are polymorphic among the two species could be used for selecting interspecific hybrids between these two species in breeding program targeting the development of resistant varieties against this pest.</Para><Para ID="Par33">Given the fact that only five accessions were needed to capture all the 37 alleles identified in the present study (Table <InternalRef RefID="Tab4">4</InternalRef>), the newly developed markers are highly suitable for the development of core collections of field peas. It is also important to note that no redundancy was observed among the EIB accessions, as each accession was unique in its overall genetic profile over the 12 loci studied. Similar to other studies on crops that are known to have long cultivation history in Ethiopia, such as niger [<CitationRef CitationID="CR41">41</CitationRef>, <CitationRef CitationID="CR42">42</CitationRef>], barley [<CitationRef CitationID="CR43">43</CitationRef>] and sorghum [<CitationRef CitationID="CR44">44</CitationRef>], this study revealed high levels of genetic variation in field pea accessions from Ethiopia. The observed high genetic diversity implies the potential of the Ethiopian field pea gene pool for improvement of field peas in various desirable traits, including resistance to insect pests. These newly developed EST-SSR primer-pairs successfully amplified expected loci in <Emphasis Type="Italic">P. sativum</Emphasis> subsp. <Emphasis Type="Italic">sativum</Emphasis> as well as in other subspecies of the genus <Emphasis Type="Italic">Pisum</Emphasis> and related genera.</Para></Section2></Section1><Section1 Type="Conclusion" ID="Sec11"><Heading>Conclusions</Heading><Para ID="Par34">In the present study, 15 new EST-SSR markers have been developed for <Emphasis Type="Italic">P. sativum</Emphasis> ssp. <Emphasis Type="Italic">sativum</Emphasis>. These markers were also successfully amplified in other <Emphasis Type="Italic">Pisum</Emphasis> taxa and other closely related species. Hence, these markers are highly valuable resources for various applications such as phylogenetic studies and genetic linkage mapping as well as for resolving the inconsistency in the taxonomic status of the different subspecies of the genus <Emphasis Type="Italic">Pisum</Emphasis>. Additionally, the markers are useful asset for assaying the large collections of field pea landraces in Ethiopia that are yet to be characterized, and contribute to the breeding and conservation strategies of <Emphasis Type="Italic">P. sativum</Emphasis>. This study revealed the presence of high genetic diversity within field gene pool in Ethiopia. The detection of several private alleles in this study suggests the significant population differentiation at expressed portion of field pea genome, which can be useful from breeding point of view.</Para></Section1></Body><BodyRef FileRef="12863_2015_261_OnlinePDF.pdf" TargetType="OnlinePDF"/><ArticleBackmatter><ArticleNote Type="Misc"><Heading>Competing interests</Heading><SimplePara>The authors declare that they have no competing interests.</SimplePara></ArticleNote><ArticleNote Type="Misc"><Heading>Authors’ contributions</Heading><SimplePara>AT performed the laboratory work. MG and AT designed the primers and analyzed the data. AT, MG, KD and TB involved in data interpretation and drafting the manuscript. All coauthors co-conceptualized the project, planned the experiment, revised the draft and approved the final manuscript.</SimplePara></ArticleNote><Acknowledgments><Heading>Acknowledgments</Heading><SimplePara>The authors would like to thank the Swedish International Development Agency (Sida) for funding this research project. We are also thankful to Ethiopian Institute of Biodiversity (EIB) and NordGen for providing seeds used in this study.</SimplePara></Acknowledgments><Appendix ID="App1" OutputMedium="Online"><Section1 ID="Sec12"><Heading>Additional files</Heading><Para ID="Par35"><MediaObject ID="MOESM1"><DataObject FileRef="12863_2015_261_MOESM1_ESM.doc"><Caption Language="En"><CaptionNumber>Additional file 1.</CaptionNumber><CaptionContent><SimplePara><Emphasis Type="Bold">Passport data of </Emphasis><Emphasis Type="BoldItalic">Pisum sativum</Emphasis> <Emphasis Type="Bold">ssp.</Emphasis> <Emphasis Type="Italic">sativum</Emphasis> accessions used for primer development and genetic diversity analysis. (DOC 81 kb)</SimplePara></CaptionContent></Caption></DataObject></MediaObject><MediaObject ID="MOESM2"><DataObject FileRef="12863_2015_261_MOESM2_ESM.doc"><Caption Language="En"><CaptionNumber>Additional file 2.</CaptionNumber><CaptionContent><SimplePara><Emphasis Type="Bold">Species passport data used for across-taxa transferability test of newly developed microsatellite markers.</Emphasis> (DOC 37 kb)</SimplePara></CaptionContent></Caption></DataObject></MediaObject><MediaObject ID="MOESM3"><DataObject FileRef="12863_2015_261_MOESM3_ESM.doc"><Caption Language="En"><CaptionNumber>Additional file 3.</CaptionNumber><CaptionContent><SimplePara><Emphasis Type="Bold">Passport data of</Emphasis> <Emphasis Type="Italic">Pisum sativum</Emphasis> <Emphasis Type="Bold">ssp.</Emphasis> <Emphasis Type="Italic">sativum</Emphasis> L. varieties from NordGen that were used for genetic diversity analyses. (DOC 28 kb)</SimplePara></CaptionContent></Caption></DataObject></MediaObject><MediaObject ID="MOESM4"><DataObject FileRef="12863_2015_261_MOESM4_ESM.jpg"><Caption Language="En"><CaptionNumber>Additional file 4.</CaptionNumber><CaptionContent><SimplePara><Emphasis Type="Bold">Graphical representation of mean likelihood L(K) and variance per K values generated by STRUCTURE on dataset containing 548 individuals across 12 polymorphic EST-SSR loci.</Emphasis> (JPEG 51 kb)</SimplePara></CaptionContent></Caption></DataObject></MediaObject></Para></Section1></Appendix><Bibliography ID="Bib1"><Heading>References</Heading><Citation ID="CR1"><CitationNumber>1.</CitationNumber><BibArticle><BibAuthorName><Initials>K</Initials><FamilyName>McPhee</FamilyName></BibAuthorName><Year>2003</Year><ArticleTitle Language="En">Dry pea production and breeding</ArticleTitle><JournalTitle>Food, Agri Environ</JournalTitle><VolumeID>1</VolumeID><FirstPage>64</FirstPage><LastPage>69</LastPage></BibArticle><BibUnstructured>McPhee K. Dry pea production and breeding. Food, Agri Environ. 2003;1:64–9.</BibUnstructured></Citation><Citation ID="CR2"><CitationNumber>2.</CitationNumber><BibArticle><BibAuthorName><Initials>A</Initials><FamilyName>Martin-Sanz</FamilyName></BibAuthorName><BibAuthorName><Initials>C</Initials><FamilyName>Caminero</FamilyName></BibAuthorName><BibAuthorName><Initials>R</Initials><FamilyName>Jing</FamilyName></BibAuthorName><BibAuthorName><Initials>AJ</Initials><FamilyName>Flavell</FamilyName></BibAuthorName><BibAuthorName><Initials>M</Initials><FamilyName>Perez de la Vega</FamilyName></BibAuthorName><Year>2011</Year><ArticleTitle Language="En">Genetic diversity among Spanish pea (<Emphasis Type="Italic">Pisum sativum</Emphasis> L.) landraces, pea cultivars and the World <Emphasis Type="Italic">Pisum</Emphasis> sp core collection assessed by retrotransposon-based insertion polymorphisms (RBIPs)</ArticleTitle><JournalTitle>Span J Agri Res</JournalTitle><VolumeID>9</VolumeID><FirstPage>166</FirstPage><LastPage>178</LastPage></BibArticle><BibUnstructured>Martin-Sanz A, Caminero C, Jing R, Flavell AJ, Perez de la Vega M. Genetic diversity among Spanish pea (<Emphasis Type="Italic">Pisum sativum</Emphasis> L.) landraces, pea cultivars and the World <Emphasis Type="Italic">Pisum</Emphasis> sp core collection assessed by retrotransposon-based insertion polymorphisms (RBIPs). Span J Agri Res. 2011;9:166–78.</BibUnstructured></Citation><Citation ID="CR3"><CitationNumber>3.</CitationNumber><BibUnstructured>FAOSTAT. Food and Agriculture Organization of the United Nations. In FAOSTAT database: <ExternalRef><RefSource>http://faostat.fao.org/site/567/DesktopDefault.aspx?PageID=567#ancor</RefSource><RefTarget TargetType="URL" Address="http://faostat.fao.org/site/567/DesktopDefault.aspx?PageID=567#ancor"/></ExternalRef>. Accessed 03 February 2014.</BibUnstructured></Citation><Citation ID="CR4"><CitationNumber>4.</CitationNumber><BibArticle><BibAuthorName><Initials>M</Initials><FamilyName>Fikere</FamilyName></BibAuthorName><BibAuthorName><Initials>T</Initials><FamilyName>Tadesse</FamilyName></BibAuthorName><BibAuthorName><Initials>SA</Initials><FamilyName>Gebeyehu</FamilyName></BibAuthorName><BibAuthorName><Initials>B</Initials><FamilyName>Hundie</FamilyName></BibAuthorName><Year>2010</Year><ArticleTitle Language="En">Agronomic performances, disease reaction and yield stability of field pea (<Emphasis Type="Italic">Pisum sativum</Emphasis> L) genotypes in Bale Highlands, Ethiopia</ArticleTitle><JournalTitle>Aust J Crop Sci</JournalTitle><VolumeID>4</VolumeID><FirstPage>238</FirstPage><LastPage>246</LastPage></BibArticle><BibUnstructured>Fikere M, Tadesse T, Gebeyehu SA, Hundie B. Agronomic performances, disease reaction and yield stability of field pea (<Emphasis Type="Italic">Pisum sativum</Emphasis> L) genotypes in Bale Highlands, Ethiopia. Aust J Crop Sci. 2010;4:238–46.</BibUnstructured></Citation><Citation ID="CR5"><CitationNumber>5.</CitationNumber><BibArticle><BibAuthorName><Initials>A</Initials><FamilyName>Teshome</FamilyName></BibAuthorName><BibAuthorName><Initials>E</Initials><FamilyName>Mendesil</FamilyName></BibAuthorName><BibAuthorName><Initials>M</Initials><FamilyName>Geleta</FamilyName></BibAuthorName><BibAuthorName><Initials>D</Initials><FamilyName>Andargie</FamilyName></BibAuthorName><BibAuthorName><Initials>P</Initials><FamilyName>Anderson</FamilyName></BibAuthorName><BibAuthorName><Initials>B</Initials><FamilyName>Rämert</FamilyName></BibAuthorName><BibAuthorName><Initials>E</Initials><FamilyName>Seyoum</FamilyName></BibAuthorName><BibAuthorName><Initials>Y</Initials><FamilyName>Hillbur</FamilyName></BibAuthorName><BibAuthorName><Initials>K</Initials><FamilyName>Dagne</FamilyName></BibAuthorName><BibAuthorName><Initials>T</Initials><FamilyName>Bryngelsson</FamilyName></BibAuthorName><Year>2014</Year><ArticleTitle Language="En">Screening the primary gene pool of field pea (<Emphasis Type="Italic">Pisum sativum</Emphasis> L. subsp. <Emphasis Type="Italic">sativum</Emphasis>) in Ethiopia for resistance against pea weevil (<Emphasis Type="Italic">Bruchus pisorum</Emphasis> L.)</ArticleTitle><JournalTitle>Gen Res Crop Evol</JournalTitle><VolumeID>62</VolumeID><FirstPage>525</FirstPage><LastPage>538</LastPage></BibArticle><BibUnstructured>Teshome A, Mendesil E, Geleta M, Andargie D, Anderson P, Rämert B, et al. Screening the primary gene pool of field pea (<Emphasis Type="Italic">Pisum sativum</Emphasis> L. subsp. <Emphasis Type="Italic">sativum</Emphasis>) in Ethiopia for resistance against pea weevil (<Emphasis Type="Italic">Bruchus pisorum</Emphasis> L.). Gen Res Crop Evol. 2014;62:525–38.</BibUnstructured></Citation><Citation ID="CR6"><CitationNumber>6.</CitationNumber><BibArticle><BibAuthorName><Initials>G</Initials><FamilyName>Keneni</FamilyName></BibAuthorName><BibAuthorName><Initials>M</Initials><FamilyName>Jarso</FamilyName></BibAuthorName><BibAuthorName><Initials>T</Initials><FamilyName>Wolabu</FamilyName></BibAuthorName><Year>2003</Year><ArticleTitle Language="En">Eco-geographic distribution and microcenters of genetic diversity in faba bean (<Emphasis Type="Italic">Vicia Faba</Emphasis> L) and field pea (<Emphasis Type="Italic">Pisum Sativum</Emphasis> L.) germplasm collections from Ethiopia</ArticleTitle><JournalTitle>East Afr J Sci</JournalTitle><VolumeID>1</VolumeID><FirstPage>1</FirstPage><LastPage>15</LastPage></BibArticle><BibUnstructured>Keneni G, Jarso M, Wolabu T. Eco-geographic distribution and microcenters of genetic diversity in faba bean (<Emphasis Type="Italic">Vicia Faba</Emphasis> L) and field pea (<Emphasis Type="Italic">Pisum Sativum</Emphasis> L.) germplasm collections from Ethiopia. East Afr J Sci. 2003;1:1–15.</BibUnstructured></Citation><Citation ID="CR7"><CitationNumber>7.</CitationNumber><BibArticle><BibAuthorName><Initials>W</Initials><FamilyName>Powell</FamilyName></BibAuthorName><BibAuthorName><Initials>GCA</Initials><FamilyName>Machray</FamilyName></BibAuthorName><BibAuthorName><Initials>J</Initials><FamilyName>Provan</FamilyName></BibAuthorName><Year>1996</Year><ArticleTitle Language="En">Polymorphism revealed by simple sequence repeat</ArticleTitle><JournalTitle>Trends in Plant Science</JournalTitle><VolumeID>1</VolumeID><FirstPage>215</FirstPage><LastPage>222</LastPage></BibArticle><BibUnstructured>Powell W, Machray GCA, Provan J. Polymorphism revealed by simple sequence repeat. Trends in Plant Science. 1996;1:215–22.</BibUnstructured></Citation><Citation ID="CR8"><CitationNumber>8.</CitationNumber><BibArticle><BibAuthorName><Initials>KD</Initials><FamilyName>Scott</FamilyName></BibAuthorName><BibAuthorName><Initials>P</Initials><FamilyName>Eggler</FamilyName></BibAuthorName><BibAuthorName><Initials>G</Initials><FamilyName>Seaton</FamilyName></BibAuthorName><BibAuthorName><Initials>M</Initials><FamilyName>Rossetto</FamilyName></BibAuthorName><BibAuthorName><Initials>EM</Initials><FamilyName>Ablett</FamilyName></BibAuthorName><BibAuthorName><Initials>LS</Initials><FamilyName>Lee</FamilyName></BibAuthorName><BibAuthorName><Initials>RJ</Initials><FamilyName>Henry</FamilyName></BibAuthorName><Year>2000</Year><ArticleTitle Language="En">Analysis of SSRs derived from grape ESTs</ArticleTitle><JournalTitle>Theor Appl Genet</JournalTitle><VolumeID>100</VolumeID><FirstPage>723</FirstPage><LastPage>726</LastPage></BibArticle><BibUnstructured>Scott KD, Eggler P, Seaton G, Rossetto M, Ablett EM, Lee LS, et al. Analysis of SSRs derived from grape ESTs. Theor Appl Genet. 2000;100:723–6.</BibUnstructured></Citation><Citation ID="CR9"><CitationNumber>9.</CitationNumber><BibArticle><BibAuthorName><Initials>RK</Initials><FamilyName>Kalia</FamilyName></BibAuthorName><BibAuthorName><Initials>MK</Initials><FamilyName>Rai</FamilyName></BibAuthorName><BibAuthorName><Initials>S</Initials><FamilyName>Kalia</FamilyName></BibAuthorName><BibAuthorName><Initials>RA</Initials><FamilyName>Singh</FamilyName></BibAuthorName><BibAuthorName><Initials>AK</Initials><FamilyName>Dhawan</FamilyName></BibAuthorName><Year>2011</Year><ArticleTitle Language="En">Microsatellite markers: an overview of the recent progress in plants</ArticleTitle><JournalTitle>Euphytica</JournalTitle><VolumeID>177</VolumeID><FirstPage>309</FirstPage><LastPage>334</LastPage></BibArticle><BibUnstructured>Kalia RK, Rai MK, Kalia S, Singh RA, Dhawan AK. Microsatellite markers: an overview of the recent progress in plants. Euphytica. 2011;177:309–34.</BibUnstructured></Citation><Citation ID="CR10"><CitationNumber>10.</CitationNumber><BibArticle><BibAuthorName><Initials>B</Initials><FamilyName>Tar'an</FamilyName></BibAuthorName><BibAuthorName><Initials>C</Initials><FamilyName>Zhang</FamilyName></BibAuthorName><BibAuthorName><Initials>T</Initials><FamilyName>Warkentin</FamilyName></BibAuthorName><BibAuthorName><Initials>A</Initials><FamilyName>Tullu</FamilyName></BibAuthorName><BibAuthorName><Initials>A</Initials><FamilyName>Vandenberg</FamilyName></BibAuthorName><Year>2005</Year><ArticleTitle Language="En">Genetic diversity among varieties and wild species accessions of pea (<Emphasis Type="Italic">Pisum sativum</Emphasis> L.) based on molecular markers, and morphological and physiological characters</ArticleTitle><JournalTitle>Genome</JournalTitle><VolumeID>48</VolumeID><FirstPage>257</FirstPage><LastPage>272</LastPage></BibArticle><BibUnstructured>Tar'an B, Zhang C, Warkentin T, Tullu A, Vandenberg A. Genetic diversity among varieties and wild species accessions of pea (<Emphasis Type="Italic">Pisum sativum</Emphasis> L.) based on molecular markers, and morphological and physiological characters. Genome. 2005;48:257–72.</BibUnstructured></Citation><Citation ID="CR11"><CitationNumber>11.</CitationNumber><BibArticle><BibAuthorName><Initials>J</Initials><FamilyName>Nasiri</FamilyName></BibAuthorName><BibAuthorName><Initials>A</Initials><FamilyName>Haghnazari</FamilyName></BibAuthorName><BibAuthorName><Initials>J</Initials><FamilyName>Saba</FamilyName></BibAuthorName><Year>2009</Year><ArticleTitle Language="En">SSR diversity on field peas</ArticleTitle><JournalTitle>Afr J Biot</JournalTitle><VolumeID>8</VolumeID><FirstPage>3405</FirstPage><LastPage>3417</LastPage></BibArticle><BibUnstructured>Nasiri J, Haghnazari A, Saba J. SSR diversity on field peas. Afr J Biot. 2009;8:3405–17.</BibUnstructured></Citation><Citation ID="CR12"><CitationNumber>12.</CitationNumber><BibArticle><BibAuthorName><Initials>W</Initials><FamilyName>Guo</FamilyName></BibAuthorName><BibAuthorName><Initials>W</Initials><FamilyName>Wang</FamilyName></BibAuthorName><BibAuthorName><Initials>BA</Initials><FamilyName>Zhou</FamilyName></BibAuthorName><BibAuthorName><Initials>T</Initials><FamilyName>Zhang</FamilyName></BibAuthorName><Year>2006</Year><ArticleTitle Language="En">Cross-species transferability of G arboreum-derived EST-SSRs in the diploid species of Gossypium</ArticleTitle><JournalTitle>Theor Appl Genet</JournalTitle><VolumeID>112</VolumeID><FirstPage>1573</FirstPage><LastPage>1581</LastPage></BibArticle><BibUnstructured>Guo W, Wang W, Zhou BA, Zhang T. Cross-species transferability of G arboreum-derived EST-SSRs in the diploid species of Gossypium. Theor Appl Genet. 2006;112:1573–81.</BibUnstructured></Citation><Citation ID="CR13"><CitationNumber>13.</CitationNumber><BibArticle><BibAuthorName><Initials>RK</Initials><FamilyName>Mishra</FamilyName></BibAuthorName><BibAuthorName><Initials>BH</Initials><FamilyName>Gangadhar</FamilyName></BibAuthorName><BibAuthorName><Initials>A</Initials><FamilyName>Nookaraju</FamilyName></BibAuthorName><BibAuthorName><Initials>S</Initials><FamilyName>Kumar</FamilyName></BibAuthorName><BibAuthorName><Initials>SW</Initials><FamilyName>Park</FamilyName></BibAuthorName><Year>2012</Year><ArticleTitle Language="En">Development of EST-derived SSR markers in pea (<Emphasis Type="Italic">Pisum sativum</Emphasis>) and their potential utility for genetic mapping and transferability</ArticleTitle><JournalTitle>Plant Breed</JournalTitle><VolumeID>131</VolumeID><FirstPage>118</FirstPage><LastPage>124</LastPage></BibArticle><BibUnstructured>Mishra RK, Gangadhar BH, Nookaraju A, Kumar S, Park SW. Development of EST-derived SSR markers in pea (<Emphasis Type="Italic">Pisum sativum</Emphasis>) and their potential utility for genetic mapping and transferability. Plant Breed. 2012;131:118–24.</BibUnstructured></Citation><Citation ID="CR14"><CitationNumber>14.</CitationNumber><BibArticle><BibAuthorName><Initials>BC</Initials><FamilyName>Faircloth</FamilyName></BibAuthorName><Year>2008</Year><ArticleTitle Language="En">msatcommander: detection of microsatellite repeat arrays and automated, locus-specific primer design</ArticleTitle><JournalTitle>Mol Ecol Res</JournalTitle><VolumeID>8</VolumeID><FirstPage>92</FirstPage><LastPage>94</LastPage></BibArticle><BibUnstructured>Faircloth BC. msatcommander: detection of microsatellite repeat arrays and automated, locus-specific primer design. Mol Ecol Res. 2008;8:92–4.</BibUnstructured></Citation><Citation ID="CR15"><CitationNumber>15.</CitationNumber><BibChapter><BibAuthorName><Initials>S</Initials><FamilyName>Rozen</FamilyName></BibAuthorName><BibAuthorName><Initials>H</Initials><FamilyName>Skaletsky</FamilyName></BibAuthorName><Year>1999</Year><ChapterTitle Language="En">Primer3 on the WWW for general users and for biologist programmers</ChapterTitle><BibEditorName><Initials>S</Initials><FamilyName>Misener</FamilyName></BibEditorName><BibEditorName><Initials>S</Initials><FamilyName>Krawetz</FamilyName></BibEditorName><Eds/><BookTitle>Bioinformatics methods and protocols</BookTitle><NumberInSeries>132</NumberInSeries><PublisherName>Humana Press</PublisherName><PublisherLocation>New Jersey</PublisherLocation><FirstPage>365</FirstPage><LastPage>386</LastPage></BibChapter><BibUnstructured>Rozen S, Skaletsky H. Primer3 on the WWW for general users and for biologist programmers. In: Misener S, Krawetz S, editors. Bioinformatics methods and protocols, vol. 132. New Jersey: Humana Press; 1999. p. 365–86.</BibUnstructured></Citation><Citation ID="CR16"><CitationNumber>16.</CitationNumber><BibArticle><BibAuthorName><Initials>M</Initials><FamilyName>Geleta</FamilyName></BibAuthorName><BibAuthorName><Initials>I</Initials><FamilyName>Herrera</FamilyName></BibAuthorName><BibAuthorName><Initials>A</Initials><FamilyName>Monz</FamilyName></BibAuthorName><BibAuthorName><Initials>T</Initials><FamilyName>Bryngelsson</FamilyName></BibAuthorName><Year>2012</Year><ArticleTitle Language="En">Genetic Diversity of Arabica Coffee (<Emphasis Type="Italic">Coffea arabica</Emphasis> L) in Nicaragua as Estimated by Simple Sequence Repeat Markers</ArticleTitle><JournalTitle>Sci World J</JournalTitle><VolumeID>2012</VolumeID><FirstPage>1</FirstPage><LastPage>11</LastPage></BibArticle><BibUnstructured>Geleta M, Herrera I, Monz A, Bryngelsson T. Genetic Diversity of Arabica Coffee (<Emphasis Type="Italic">Coffea arabica</Emphasis> L) in Nicaragua as Estimated by Simple Sequence Repeat Markers. Sci World J. 2012;2012:1–11.</BibUnstructured></Citation><Citation ID="CR17"><CitationNumber>17.</CitationNumber><BibArticle><BibAuthorName><Initials>L</Initials><FamilyName>Ballard</FamilyName></BibAuthorName><BibAuthorName><Initials>P</Initials><FamilyName>Adams</FamilyName></BibAuthorName><BibAuthorName><Initials>Y</Initials><FamilyName>Bao</FamilyName></BibAuthorName><BibAuthorName><Initials>D</Initials><FamilyName>Bartley</FamilyName></BibAuthorName><BibAuthorName><Initials>D</Initials><FamilyName>Bintzler</FamilyName></BibAuthorName><BibAuthorName><Initials>L</Initials><FamilyName>Kasch</FamilyName></BibAuthorName><BibAuthorName><Initials>L</Initials><FamilyName>Petukhova</FamilyName></BibAuthorName><BibAuthorName><Initials>C</Initials><FamilyName>Rosato</FamilyName></BibAuthorName><Year>2002</Year><ArticleTitle Language="En">Strategies for genotyping: Effectiveness of tailing primers to increase accuracy in short tandem repeat determinations</ArticleTitle><JournalTitle>Biomol Tech</JournalTitle><VolumeID>13</VolumeID><FirstPage>20</FirstPage><LastPage>29</LastPage></BibArticle><BibUnstructured>Ballard L, Adams P, Bao Y, Bartley D, Bintzler D, Kasch L, et al. Strategies for genotyping: Effectiveness of tailing primers to increase accuracy in short tandem repeat determinations. Biomol Tech. 2002;13:20–9.</BibUnstructured></Citation><Citation ID="CR18"><CitationNumber>18.</CitationNumber><BibBook><BibAuthorName><Initials>F</Initials><FamilyName>Yeh</FamilyName></BibAuthorName><BibAuthorName><Initials>R</Initials><FamilyName>Yang</FamilyName></BibAuthorName><BibAuthorName><Initials>T</Initials><FamilyName>Boyle</FamilyName></BibAuthorName><Year>1999</Year><BookTitle>Popgene version 131</BookTitle></BibBook><BibUnstructured>Yeh F, Yang R, Boyle T. Popgene version 131. 1999.</BibUnstructured></Citation><Citation ID="CR19"><CitationNumber>19.</CitationNumber><BibArticle><BibAuthorName><Initials>L</Initials><FamilyName>Excoffier</FamilyName></BibAuthorName><BibAuthorName><Initials>G</Initials><FamilyName>Laval</FamilyName></BibAuthorName><BibAuthorName><Initials>S</Initials><FamilyName>Schneider</FamilyName></BibAuthorName><Year>2005</Year><ArticleTitle Language="En">Arlequin ver30: an integrated software package for population genetics data analysis</ArticleTitle><JournalTitle>Evol Bioinform Online</JournalTitle><VolumeID>1</VolumeID><FirstPage>47</FirstPage><LastPage>50</LastPage></BibArticle><BibUnstructured>Excoffier L, Laval G, Schneider S. Arlequin ver30: an integrated software package for population genetics data analysis. Evol Bioinform Online. 2005;1:47–50.</BibUnstructured></Citation><Citation ID="CR20"><CitationNumber>20.</CitationNumber><BibArticle><BibAuthorName><Initials>A</Initials><FamilyName>Pavlicek</FamilyName></BibAuthorName><BibAuthorName><Initials>S</Initials><FamilyName>Hrda</FamilyName></BibAuthorName><BibAuthorName><Initials>J</Initials><FamilyName>Flegr</FamilyName></BibAuthorName><Year>1999</Year><ArticleTitle Language="En">Free Tree-Freeware program for construction of phylogenetic trees on the basis of distance data and bootstrap/jackknife analysis of the tree robustness Application in the RAPD analysis of the genus <Emphasis Type="Italic">Frankiella</Emphasis></ArticleTitle><JournalTitle>Folia Biol Prague</JournalTitle><VolumeID>45</VolumeID><FirstPage>97</FirstPage><LastPage>99</LastPage></BibArticle><BibUnstructured>Pavlicek A, Hrda S, Flegr J. Free Tree-Freeware program for construction of phylogenetic trees on the basis of distance data and bootstrap/jackknife analysis of the tree robustness Application in the RAPD analysis of the genus <Emphasis Type="Italic">Frankiella</Emphasis>. Folia Biol Prague. 1999;45:97–9.</BibUnstructured></Citation><Citation ID="CR21"><CitationNumber>21.</CitationNumber><BibArticle><BibAuthorName><Initials>RDM</Initials><FamilyName>Page</FamilyName></BibAuthorName><Year>1996</Year><ArticleTitle Language="En">TREEVIEW An application to display phylogenetic trees on personal computers</ArticleTitle><JournalTitle>Comput Appl Biosci</JournalTitle><VolumeID>12</VolumeID><FirstPage>357</FirstPage><LastPage>358</LastPage></BibArticle><BibUnstructured>Page RDM. TREEVIEW An application to display phylogenetic trees on personal computers. Comput Appl Biosci. 1996;12:357–8.</BibUnstructured></Citation><Citation ID="CR22"><CitationNumber>22.</CitationNumber><BibArticle><BibAuthorName><Initials>JK</Initials><FamilyName>Pritchard</FamilyName></BibAuthorName><BibAuthorName><Initials>M</Initials><FamilyName>Stephens</FamilyName></BibAuthorName><BibAuthorName><Initials>P</Initials><FamilyName>Donnelly</FamilyName></BibAuthorName><Year>2000</Year><ArticleTitle Language="En">Inference of population structure using multilocus genotype data</ArticleTitle><JournalTitle>Genetics</JournalTitle><VolumeID>155</VolumeID><FirstPage>945</FirstPage><LastPage>959</LastPage></BibArticle><BibUnstructured>Pritchard JK, Stephens M, Donnelly P. Inference of population structure using multilocus genotype data. Genetics. 2000;155:945–59.</BibUnstructured></Citation><Citation ID="CR23"><CitationNumber>23.</CitationNumber><BibArticle><BibAuthorName><Initials>G</Initials><FamilyName>Evanno</FamilyName></BibAuthorName><BibAuthorName><Initials>S</Initials><FamilyName>Regnaut</FamilyName></BibAuthorName><BibAuthorName><Initials>J</Initials><FamilyName>Goudet</FamilyName></BibAuthorName><Year>2005</Year><ArticleTitle Language="En">Detecting the number of clusters of individuals using the software STRUCTURE: a simulation study</ArticleTitle><JournalTitle>Mol Ecol</JournalTitle><VolumeID>14</VolumeID><FirstPage>2611</FirstPage><LastPage>2620</LastPage></BibArticle><BibUnstructured>Evanno G, Regnaut S, Goudet J. Detecting the number of clusters of individuals using the software STRUCTURE: a simulation study. Mol Ecol. 2005;14:2611–20.</BibUnstructured></Citation><Citation ID="CR24"><CitationNumber>24.</CitationNumber><BibArticle><BibAuthorName><Initials>D</Initials><FamilyName>Earl</FamilyName></BibAuthorName><BibAuthorName><Initials>B</Initials><FamilyName>Holdt</FamilyName><Particle>von</Particle></BibAuthorName><Year>2012</Year><ArticleTitle Language="En">STRUCTURE HARVESTER: a website and program for visualizing STRUCTURE output and implementing the Evanno method</ArticleTitle><JournalTitle>Cons Gen Res</JournalTitle><VolumeID>4</VolumeID><FirstPage>359</FirstPage><LastPage>361</LastPage></BibArticle><BibUnstructured>Earl D, von Holdt B. STRUCTURE HARVESTER: a website and program for visualizing STRUCTURE output and implementing the Evanno method. Cons Gen Res. 2012;4:359–61.</BibUnstructured></Citation><Citation ID="CR25"><CitationNumber>25.</CitationNumber><BibArticle><BibAuthorName><Initials>M</Initials><FamilyName>Jakobsson</FamilyName></BibAuthorName><BibAuthorName><Initials>NA</Initials><FamilyName>Rosenberg</FamilyName></BibAuthorName><Year>2007</Year><ArticleTitle Language="En">CLUMPP: a cluster matching and permutation program for dealing with label switching and multimodality in analysis of population structure</ArticleTitle><JournalTitle>Bioinformatics</JournalTitle><VolumeID>23</VolumeID><FirstPage>1801</FirstPage><LastPage>1806</LastPage></BibArticle><BibUnstructured>Jakobsson M, Rosenberg NA. CLUMPP: a cluster matching and permutation program for dealing with label switching and multimodality in analysis of population structure. Bioinformatics. 2007;23:1801–6.</BibUnstructured></Citation><Citation ID="CR26"><CitationNumber>26.</CitationNumber><BibArticle><BibAuthorName><Initials>NA</Initials><FamilyName>Rosenberg</FamilyName></BibAuthorName><Year>2004</Year><ArticleTitle Language="En">DISTRUCT: a program for the graphical display of population structure</ArticleTitle><JournalTitle>Mol Ecol Notes</JournalTitle><VolumeID>4</VolumeID><FirstPage>137</FirstPage><LastPage>138</LastPage></BibArticle><BibUnstructured>Rosenberg NA. DISTRUCT: a program for the graphical display of population structure. Mol Ecol Notes. 2004;4:137–8.</BibUnstructured></Citation><Citation ID="CR27"><CitationNumber>27.</CitationNumber><BibArticle><BibAuthorName><Initials>J</Initials><FamilyName>Burstin</FamilyName></BibAuthorName><BibAuthorName><Initials>G</Initials><FamilyName>Denoit</FamilyName></BibAuthorName><BibAuthorName><Initials>J</Initials><FamilyName>Potier</FamilyName></BibAuthorName><BibAuthorName><Initials>C</Initials><FamilyName>Weinachter</FamilyName></BibAuthorName><BibAuthorName><Initials>G</Initials><FamilyName>Aubert</FamilyName></BibAuthorName><BibAuthorName><Initials>A</Initials><FamilyName>Baranger</FamilyName></BibAuthorName><Year>2001</Year><ArticleTitle Language="En">Microsatellite polymorphism in <Emphasis Type="Italic">Pisum sativum</Emphasis></ArticleTitle><JournalTitle>Plant Breed</JournalTitle><VolumeID>120</VolumeID><FirstPage>311</FirstPage><LastPage>317</LastPage></BibArticle><BibUnstructured>Burstin J, Denoit G, Potier J, Weinachter C, Aubert G, Baranger A. Microsatellite polymorphism in <Emphasis Type="Italic">Pisum sativum</Emphasis>. Plant Breed. 2001;120:311–7.</BibUnstructured></Citation><Citation ID="CR28"><CitationNumber>28.</CitationNumber><BibArticle><BibAuthorName><Initials>S</Initials><FamilyName>Choudhary</FamilyName></BibAuthorName><BibAuthorName><Initials>R</Initials><FamilyName>Gaur</FamilyName></BibAuthorName><BibAuthorName><Initials>S</Initials><FamilyName>Gupta</FamilyName></BibAuthorName><BibAuthorName><Initials>S</Initials><FamilyName>Bhatia</FamilyName></BibAuthorName><Year>2012</Year><ArticleTitle Language="En">EST-derived genic molecular markers: development and utilization for generating an advanced transcript map of chickpea</ArticleTitle><JournalTitle>Theor Appl Gen</JournalTitle><VolumeID>124</VolumeID><FirstPage>1449</FirstPage><LastPage>1462</LastPage></BibArticle><BibUnstructured>Choudhary S, Gaur R, Gupta S, Bhatia S. EST-derived genic molecular markers: development and utilization for generating an advanced transcript map of chickpea. Theor Appl Gen. 2012;124:1449–62.</BibUnstructured></Citation><Citation ID="CR29"><CitationNumber>29.</CitationNumber><BibArticle><BibAuthorName><Initials>D</Initials><FamilyName>Metzgar</FamilyName></BibAuthorName><BibAuthorName><Initials>J</Initials><FamilyName>Bytof</FamilyName></BibAuthorName><BibAuthorName><Initials>C</Initials><FamilyName>Wills</FamilyName></BibAuthorName><Year>2000</Year><ArticleTitle Language="En">Selection Against Frameshift Mutations Limits Microsatellite Expansion in Coding DNA</ArticleTitle><JournalTitle>Genome Research</JournalTitle><VolumeID>10</VolumeID><FirstPage>72</FirstPage><LastPage>80</LastPage></BibArticle><BibUnstructured>Metzgar D, Bytof J, Wills C. Selection Against Frameshift Mutations Limits Microsatellite Expansion in Coding DNA. Genome Research. 2000;10:72–80.</BibUnstructured></Citation><Citation ID="CR30"><CitationNumber>30.</CitationNumber><BibArticle><BibAuthorName><Initials>G</Initials><FamilyName>Toth</FamilyName></BibAuthorName><BibAuthorName><Initials>Z</Initials><FamilyName>Gaspari</FamilyName></BibAuthorName><BibAuthorName><Initials>J</Initials><FamilyName>Jurka</FamilyName></BibAuthorName><Year>2000</Year><ArticleTitle Language="En">Microsatellites in different eukaryotic genome: survey and analysis</ArticleTitle><JournalTitle>Genome Research</JournalTitle><VolumeID>10</VolumeID><FirstPage>967</FirstPage><LastPage>981</LastPage></BibArticle><BibUnstructured>Toth G, Gaspari Z, Jurka J. Microsatellites in different eukaryotic genome: survey and analysis. Genome Research. 2000;10:967–81.</BibUnstructured></Citation><Citation ID="CR31"><CitationNumber>31.</CitationNumber><BibArticle><BibAuthorName><Initials>PK</Initials><FamilyName>Gupta</FamilyName></BibAuthorName><BibAuthorName><Initials>S</Initials><FamilyName>Rustgi</FamilyName></BibAuthorName><BibAuthorName><Initials>S</Initials><FamilyName>Sharma</FamilyName></BibAuthorName><BibAuthorName><Initials>R</Initials><FamilyName>Singh</FamilyName></BibAuthorName><BibAuthorName><Initials>N</Initials><FamilyName>Kumar</FamilyName></BibAuthorName><BibAuthorName><Initials>HS</Initials><FamilyName>Balyan</FamilyName></BibAuthorName><Year>2003</Year><ArticleTitle Language="En">Transferable EST-SSR markers for the study of polymorphism and genetic diversity in bread wheat</ArticleTitle><JournalTitle>Mol Gen Genomics</JournalTitle><VolumeID>270</VolumeID><FirstPage>315</FirstPage><LastPage>323</LastPage></BibArticle><BibUnstructured>Gupta PK, Rustgi S, Sharma S, Singh R, Kumar N, Balyan HS. Transferable EST-SSR markers for the study of polymorphism and genetic diversity in bread wheat. Mol Gen Genomics. 2003;270:315–23.</BibUnstructured></Citation><Citation ID="CR32"><CitationNumber>32.</CitationNumber><BibArticle><BibAuthorName><Initials>RK</Initials><FamilyName>Varshney</FamilyName></BibAuthorName><BibAuthorName><Initials>A</Initials><FamilyName>Graner</FamilyName></BibAuthorName><BibAuthorName><Initials>ME</Initials><FamilyName>Sorrells</FamilyName></BibAuthorName><Year>2005</Year><ArticleTitle Language="En">Genic microsatellite markers in plants: features and applications</ArticleTitle><JournalTitle>Trends in Biotechnol</JournalTitle><VolumeID>23</VolumeID><FirstPage>48</FirstPage><LastPage>55</LastPage></BibArticle><BibUnstructured>Varshney RK, Graner A, Sorrells ME. Genic microsatellite markers in plants: features and applications. Trends in Biotechnol. 2005;23:48–55.</BibUnstructured></Citation><Citation ID="CR33"><CitationNumber>33.</CitationNumber><BibArticle><BibAuthorName><Initials>R</Initials><FamilyName>Peakall</FamilyName></BibAuthorName><BibAuthorName><Initials>S</Initials><FamilyName>Gilmore</FamilyName></BibAuthorName><BibAuthorName><Initials>W</Initials><FamilyName>Keys</FamilyName></BibAuthorName><BibAuthorName><Initials>M</Initials><FamilyName>Morgante</FamilyName></BibAuthorName><BibAuthorName><Initials>A</Initials><FamilyName>Rafalski</FamilyName></BibAuthorName><Year>1998</Year><ArticleTitle Language="En">Cross-species amplification of soybean (Glycine max) simple sequence repeats (SSRs) within the genus and other legume genera: implications for the transferability of SSRs in plants</ArticleTitle><JournalTitle>Mol Biol Evol</JournalTitle><VolumeID>15</VolumeID><FirstPage>1275</FirstPage><LastPage>1287</LastPage></BibArticle><BibUnstructured>Peakall R, Gilmore S, Keys W, Morgante M, Rafalski A. Cross-species amplification of soybean (Glycine max) simple sequence repeats (SSRs) within the genus and other legume genera: implications for the transferability of SSRs in plants. Mol Biol Evol. 1998;15:1275–87.</BibUnstructured></Citation><Citation ID="CR34"><CitationNumber>34.</CitationNumber><BibArticle><BibAuthorName><Initials>K</Initials><FamilyName>Loridon</FamilyName></BibAuthorName><BibAuthorName><Initials>K</Initials><FamilyName>McPhee</FamilyName></BibAuthorName><BibAuthorName><Initials>J</Initials><FamilyName>Morin</FamilyName></BibAuthorName><BibAuthorName><Initials>P</Initials><FamilyName>Dubreuil</FamilyName></BibAuthorName><BibAuthorName><Initials>ML</Initials><FamilyName>Pilet-Nayel</FamilyName></BibAuthorName><BibAuthorName><Initials>G</Initials><FamilyName>Aubert</FamilyName></BibAuthorName><BibAuthorName><Initials>C</Initials><FamilyName>Rameau</FamilyName></BibAuthorName><BibAuthorName><Initials>A</Initials><FamilyName>Baranger</FamilyName></BibAuthorName><BibAuthorName><Initials>C</Initials><FamilyName>Coyne</FamilyName></BibAuthorName><BibAuthorName><Initials>I</Initials><FamilyName>Lejeune-Hènaut</FamilyName></BibAuthorName><BibAuthorName><Initials>J</Initials><FamilyName>Burstin</FamilyName></BibAuthorName><Year>2005</Year><ArticleTitle Language="En">Microsatellite marker polymorphism and mapping in pea (<Emphasis Type="Italic">Pisum sativum</Emphasis> L.)</ArticleTitle><JournalTitle>Theor Appl Genet</JournalTitle><VolumeID>111</VolumeID><FirstPage>1022</FirstPage><LastPage>1031</LastPage></BibArticle><BibUnstructured>Loridon K, McPhee K, Morin J, Dubreuil P, Pilet-Nayel ML, Aubert G, et al. Microsatellite marker polymorphism and mapping in pea (<Emphasis Type="Italic">Pisum sativum</Emphasis> L.). Theor Appl Genet. 2005;111:1022–31.</BibUnstructured></Citation><Citation ID="CR35"><CitationNumber>35.</CitationNumber><BibArticle><BibAuthorName><Initials>A</Initials><FamilyName>Baranger</FamilyName></BibAuthorName><BibAuthorName><Initials>G</Initials><FamilyName>Aubert</FamilyName></BibAuthorName><BibAuthorName><Initials>G</Initials><FamilyName>Arnau</FamilyName></BibAuthorName><BibAuthorName><Initials>AL</Initials><FamilyName>Lainé</FamilyName></BibAuthorName><BibAuthorName><Initials>G</Initials><FamilyName>Deniot</FamilyName></BibAuthorName><BibAuthorName><Initials>J</Initials><FamilyName>Potier</FamilyName></BibAuthorName><BibAuthorName><Initials>C</Initials><FamilyName>Weinachter</FamilyName></BibAuthorName><BibAuthorName><Initials>I</Initials><FamilyName>Lejeune-Hénaut</FamilyName></BibAuthorName><BibAuthorName><Initials>J</Initials><FamilyName>Lallemand</FamilyName></BibAuthorName><BibAuthorName><Initials>J</Initials><FamilyName>Burstin</FamilyName></BibAuthorName><Year>2004</Year><ArticleTitle Language="En">Genetic diversity within <Emphasis Type="Italic">Pisum sativum</Emphasis> using protein- and PCR-based markers</ArticleTitle><JournalTitle>Theor Appl Gen</JournalTitle><VolumeID>108</VolumeID><FirstPage>1309</FirstPage><LastPage>1321</LastPage></BibArticle><BibUnstructured>Baranger A, Aubert G, Arnau G, Lainé AL, Deniot G, Potier J, et al. Genetic diversity within <Emphasis Type="Italic">Pisum sativum</Emphasis> using protein- and PCR-based markers. Theor Appl Gen. 2004;108:1309–21.</BibUnstructured></Citation><Citation ID="CR36"><CitationNumber>36.</CitationNumber><BibArticle><BibAuthorName><Initials>YJ</Initials><FamilyName>Park</FamilyName></BibAuthorName><BibAuthorName><Initials>A</Initials><FamilyName>Dixit</FamilyName></BibAuthorName><BibAuthorName><Initials>KH</Initials><FamilyName>Ma</FamilyName></BibAuthorName><BibAuthorName><Initials>JK</Initials><FamilyName>Lee</FamilyName></BibAuthorName><BibAuthorName><Initials>MH</Initials><FamilyName>Lee</FamilyName></BibAuthorName><BibAuthorName><Initials>CS</Initials><FamilyName>Chung</FamilyName></BibAuthorName><BibAuthorName><Initials>M</Initials><FamilyName>Nitta</FamilyName></BibAuthorName><BibAuthorName><Initials>K</Initials><FamilyName>Okuno</FamilyName></BibAuthorName><BibAuthorName><Initials>TS</Initials><FamilyName>Kim</FamilyName></BibAuthorName><BibAuthorName><Initials>EG</Initials><FamilyName>Cho</FamilyName></BibAuthorName><BibAuthorName><Initials>VR</Initials><FamilyName>Rao</FamilyName></BibAuthorName><Year>2008</Year><ArticleTitle Language="En">Evaluation of genetic diversity and relationships within an on-farm collection of Perilla frutescens (L) Britt using microsatellite markers</ArticleTitle><JournalTitle>Gen Res Crop Evol</JournalTitle><VolumeID>55</VolumeID><FirstPage>523</FirstPage><LastPage>535</LastPage></BibArticle><BibUnstructured>Park YJ, Dixit A, Ma KH, Lee JK, Lee MH, Chung CS, et al. Evaluation of genetic diversity and relationships within an on-farm collection of Perilla frutescens (L) Britt using microsatellite markers. Gen Res Crop Evol. 2008;55:523–35.</BibUnstructured></Citation><Citation ID="CR37"><CitationNumber>37.</CitationNumber><BibArticle><BibAuthorName><Initials>A</Initials><FamilyName>Lázaro</FamilyName></BibAuthorName><BibAuthorName><Initials>I</Initials><FamilyName>Aguinagalde</FamilyName></BibAuthorName><Year>2006</Year><ArticleTitle Language="En">Genetic variation among Spanish pea landraces revealed by Inter Simple Sequence Repeat (ISSR) markers: its application to establish a core collection</ArticleTitle><JournalTitle>J Agri Sci</JournalTitle><VolumeID>144</VolumeID><FirstPage>53</FirstPage><LastPage>61</LastPage></BibArticle><BibUnstructured>Lázaro A, Aguinagalde I. Genetic variation among Spanish pea landraces revealed by Inter Simple Sequence Repeat (ISSR) markers: its application to establish a core collection. J Agri Sci. 2006;144:53–61.</BibUnstructured></Citation><Citation ID="CR38"><CitationNumber>38.</CitationNumber><BibArticle><BibAuthorName><Initials>P</Initials><FamilyName>Smýkal</FamilyName></BibAuthorName><BibAuthorName><Initials>G</Initials><FamilyName>Kenicer</FamilyName></BibAuthorName><BibAuthorName><Initials>AJ</Initials><FamilyName>Flavell</FamilyName></BibAuthorName><BibAuthorName><Initials>J</Initials><FamilyName>Corander</FamilyName></BibAuthorName><BibAuthorName><Initials>O</Initials><FamilyName>Kosterin</FamilyName></BibAuthorName><BibAuthorName><Initials>RJ</Initials><FamilyName>Redden</FamilyName></BibAuthorName><BibAuthorName><Initials>R</Initials><FamilyName>Ford</FamilyName></BibAuthorName><BibAuthorName><Initials>CJ</Initials><FamilyName>Coyne</FamilyName></BibAuthorName><BibAuthorName><Initials>N</Initials><FamilyName>Maxted</FamilyName></BibAuthorName><BibAuthorName><Initials>MJ</Initials><FamilyName>Ambrose</FamilyName></BibAuthorName><BibAuthorName><Initials>NTH</Initials><FamilyName>Ellis</FamilyName></BibAuthorName><Year>2008</Year><ArticleTitle Language="En">Phylogeny, phylogeography and genetic diversity of the <Emphasis Type="Italic">Pisum</Emphasis> genus</ArticleTitle><JournalTitle>Plant Gen Res</JournalTitle><VolumeID>9</VolumeID><FirstPage>4</FirstPage><LastPage>18</LastPage></BibArticle><BibUnstructured>Smýkal P, Kenicer G, Flavell AJ, Corander J, Kosterin O, Redden RJ, et al. Phylogeny, phylogeography and genetic diversity of the <Emphasis Type="Italic">Pisum</Emphasis> genus. Plant Gen Res. 2008;9:4–18.</BibUnstructured></Citation><Citation ID="CR39"><CitationNumber>39.</CitationNumber><BibArticle><BibAuthorName><Initials>DC</Initials><FamilyName>Hardie</FamilyName></BibAuthorName><BibAuthorName><Initials>GJ</Initials><FamilyName>Baker</FamilyName></BibAuthorName><BibAuthorName><Initials>DR</Initials><FamilyName>Marshall</FamilyName></BibAuthorName><Year>1995</Year><ArticleTitle Language="En">Field screening of <Emphasis Type="Italic">Pisum</Emphasis> accessions to evaluate their susceptibility to the pea weevil (Coleoptera: Bruchidae)</ArticleTitle><JournalTitle>Euphytica</JournalTitle><VolumeID>84</VolumeID><FirstPage>155</FirstPage><LastPage>165</LastPage></BibArticle><BibUnstructured>Hardie DC, Baker GJ, Marshall DR. Field screening of <Emphasis Type="Italic">Pisum</Emphasis> accessions to evaluate their susceptibility to the pea weevil (Coleoptera: Bruchidae). Euphytica. 1995;84:155–65.</BibUnstructured></Citation><Citation ID="CR40"><CitationNumber>40.</CitationNumber><BibArticle><BibAuthorName><Initials>N</Initials><FamilyName>Aryamanesh</FamilyName></BibAuthorName><BibAuthorName><Initials>O</Initials><FamilyName>Byrne</FamilyName></BibAuthorName><BibAuthorName><Initials>DC</Initials><FamilyName>Hardie</FamilyName></BibAuthorName><BibAuthorName><Initials>T</Initials><FamilyName>Khan</FamilyName></BibAuthorName><BibAuthorName><Initials>KHM</Initials><FamilyName>Siddique</FamilyName></BibAuthorName><BibAuthorName><Initials>G</Initials><FamilyName>Yan</FamilyName></BibAuthorName><Year>2012</Year><ArticleTitle Language="En">Large-scale density-based screening for pea weevil resistance in advanced backcross lines derived from cultivated field pea (<Emphasis Type="Italic">Pisum sativum</Emphasis> L) and <Emphasis Type="Italic">Pisum fulvum</Emphasis></ArticleTitle><JournalTitle>Crop Pasture Sci</JournalTitle><VolumeID>63</VolumeID><FirstPage>612</FirstPage><LastPage>618</LastPage></BibArticle><BibUnstructured>Aryamanesh N, Byrne O, Hardie DC, Khan T, Siddique KHM, Yan G. Large-scale density-based screening for pea weevil resistance in advanced backcross lines derived from cultivated field pea (<Emphasis Type="Italic">Pisum sativum</Emphasis> L) and <Emphasis Type="Italic">Pisum fulvum</Emphasis>. Crop Pasture Sci. 2012;63:612–8.</BibUnstructured></Citation><Citation ID="CR41"><CitationNumber>41.</CitationNumber><BibArticle><BibAuthorName><Initials>M</Initials><FamilyName>Geleta</FamilyName></BibAuthorName><BibAuthorName><Initials>T</Initials><FamilyName>Bryngelsson</FamilyName></BibAuthorName><BibAuthorName><Initials>E</Initials><FamilyName>Bekele</FamilyName></BibAuthorName><BibAuthorName><Initials>K</Initials><FamilyName>Dagne</FamilyName></BibAuthorName><Year>2007</Year><ArticleTitle Language="En">Genetic diversity of <Emphasis Type="Italic">Guizotia abyssinica</Emphasis> (L. f.) Cass. (Asteraceae) from Ethiopia as revealed by Random Amplified Polymorphic DNA (RAPD)</ArticleTitle><JournalTitle>Genet Resour Crop Evol</JournalTitle><VolumeID>54</VolumeID><FirstPage>601</FirstPage><LastPage>614</LastPage></BibArticle><BibUnstructured>Geleta M, Bryngelsson T, Bekele E, Dagne K. Genetic diversity of <Emphasis Type="Italic">Guizotia abyssinica</Emphasis> (L. f.) Cass. (Asteraceae) from Ethiopia as revealed by Random Amplified Polymorphic DNA (RAPD). Genet Resour Crop Evol. 2007;54:601–14.</BibUnstructured></Citation><Citation ID="CR42"><CitationNumber>42.</CitationNumber><BibArticle><BibAuthorName><Initials>M</Initials><FamilyName>Geleta</FamilyName></BibAuthorName><BibAuthorName><Initials>T</Initials><FamilyName>Bryngelsson</FamilyName></BibAuthorName><BibAuthorName><Initials>E</Initials><FamilyName>Bekele</FamilyName></BibAuthorName><BibAuthorName><Initials>K</Initials><FamilyName>Dagne</FamilyName></BibAuthorName><Year>2008</Year><ArticleTitle Language="En">Assessment of genetic diversity of <Emphasis Type="Italic">Guizotia abyssinica</Emphasis> (L.F.) Cass. (Asteraceae) from Ethiopia using Amplified Fragment Length Polymorphism (AFLP)</ArticleTitle><JournalTitle>Plant Genet Resour</JournalTitle><VolumeID>6</VolumeID><FirstPage>41</FirstPage><LastPage>51</LastPage></BibArticle><BibUnstructured>Geleta M, Bryngelsson T, Bekele E, Dagne K. Assessment of genetic diversity of <Emphasis Type="Italic">Guizotia abyssinica</Emphasis> (L.F.) Cass. (Asteraceae) from Ethiopia using Amplified Fragment Length Polymorphism (AFLP). Plant Genet Resour. 2008;6:41–51.</BibUnstructured></Citation><Citation ID="CR43"><CitationNumber>43.</CitationNumber><BibArticle><BibAuthorName><Initials>E</Initials><FamilyName>Bekele</FamilyName></BibAuthorName><Year>1983</Year><ArticleTitle Language="En">Allozyme genotypic composition and genetic distance between the Ethiopian land race populations of barley</ArticleTitle><JournalTitle>Hereditas</JournalTitle><VolumeID>98</VolumeID><FirstPage>259</FirstPage><LastPage>267</LastPage></BibArticle><BibUnstructured>Bekele E. Allozyme genotypic composition and genetic distance between the Ethiopian land race populations of barley. Hereditas. 1983;98:259–67.</BibUnstructured></Citation><Citation ID="CR44"><CitationNumber>44.</CitationNumber><BibArticle><BibAuthorName><Initials>A</Initials><FamilyName>Ayana</FamilyName></BibAuthorName><BibAuthorName><Initials>E</Initials><FamilyName>Bekele</FamilyName></BibAuthorName><Year>1998</Year><ArticleTitle Language="En">Geographical patterns of morphological variation in sorghum (<Emphasis Type="Italic">Sorghum bicolor</Emphasis> (L.) Moench) germplasm from Ethiopia and Eritrea: qualitative characters</ArticleTitle><JournalTitle>Hereditas</JournalTitle><VolumeID>129</VolumeID><FirstPage>195</FirstPage><LastPage>205</LastPage></BibArticle><BibUnstructured>Ayana A, Bekele E. Geographical patterns of morphological variation in sorghum (<Emphasis Type="Italic">Sorghum bicolor</Emphasis> (L.) Moench) germplasm from Ethiopia and Eritrea: qualitative characters. Hereditas. 1998;129:195–205.</BibUnstructured></Citation></Bibliography></ArticleBackmatter></Article>
