# Supplementary material for: Assessment of genetic diversity in Ethiopian field pea (Pisum sativum L.) accessions with newly developed EST-SSR markers
Source: BMC Genet. 2015 Aug 19;16:102. doi: 10.1186/s12863-015-0261-5 (PMC4541747; doi:10.1186/s12863-015-0261-5)
Supplement: Additional file 3: — Passport data of Pisum sativum ssp. sativum L. varieties from NordGen that were used for genetic diversity analyses. (DOC 28 kb) [file 12863_2015_261_MOESM3_ESM.doc]

<!--File Compare Report-->

Comparing files D:\PROGRAMS\BMC\FILECOMPARE\12863_2015_261_Article[fc-orig].xml and D:\PROGRAMS\BMC\FILECOMPARE\12863_2015_261_ARTICLE[FC-EXTRACT].XML
***** D:\PROGRAMS\BMC\FILECOMPARE\12863_2015_261_Article[fc-orig].xml
36: <ArticleLastPage>
37: -1
38: </ArticleLastPage>
***** D:\PROGRAMS\BMC\FILECOMPARE\12863_2015_261_ARTICLE[FC-EXTRACT].XML
36: <ArticleLastPage>
37: 12
38: </ArticleLastPage>
*****
